# Supplementary material for: Extremely low frequency magnetic field distracts zebrafish from a visual cognitive task
Source: Sci Rep. 2025 Mar 12;15:8589. doi: 10.1038/s41598-025-90194-x (PMC11903689; doi:10.1038/s41598-025-90194-x)
Supplement: Supplementary file 1 — Supplementary Material 1. [file 41598_2025_90194_MOESM1_ESM.zip]

Archive with 8 entries (7 files):
- ZIP/
- ZIP/41598_2025_90194_MOESM1_ESM.xlsx
- ZIP/41598_2025_90194_MOESM2_ESM.xlsx
- ZIP/41598_2025_90194_MOESM3_ESM.xlsx
- ZIP/41598_2025_90194_MOESM4_ESM.xlsx
- ZIP/41598_2025_90194_MOESM5_ESM.xlsx
- ZIP/41598_2025_90194_MOESM6_ESM.rmd
- ZIP/41598_2025_90194_MOESM7_ESM.html
