# Supplementary material for: Extremely low frequency magnetic field distracts zebrafish from a visual cognitive task
Source: Sci Rep. 2025 Mar 12;15:8589. doi: 10.1038/s41598-025-90194-x (PMC11903689; doi:10.1038/s41598-025-90194-x)
Supplement: Supplementary file 1 — Supplementary Material 1. [file 41598_2025_90194_MOESM1_ESM.zip › ZIP/41598_2025_90194_MOESM1_ESM.xlsx]

## Sheet: SummaryTable2A
ID	ZF11	go	no-go		ZF13	go	no-go		ZF14	go	no-go		GroupMeans
LM:L	0.6875	11	5		0.95	19	1		0.909091	20	2		0.848864
LM:M	0.25	3	9		0.307692	4	9		0.166667	2	10		0.241453
LM:LM	0.778947	148	42		0.835979	158	31		0.950355	134	7		0.855094

## Sheet: Readout
ZF11										ZF13											ZF14
testsession1	3696	54992	Licht			1				testsession1	2768	110000		1						testsession3	4752	88992		1
	40000	78992	Sham								31792	92000			1						4384	98000		1
	4336	66000	Licht			1					11632	38992			1						40000	54000	MF						1
	4576	86000		1							26560	36000			1						2960	80000		1
	5792	96992		1							9872	118000	Licht			1					10480	112992			1
	20912	82000			1						112	44992		1							25536	40000			1
	8400	48992		1							7792	62000		1							7616	42992		1
	14896	110000			1						592	64000		1							5920	50992		1
	5088	84992		1							3696	42992		1							4400	114992		1
	4032	38992		1							8912	98992		1							3648	110000	Licht			1
	5584	48000		1							11584	106992			1						3552	66000		1
	8512	70992		1							9056	76992		1							2224	82992	Licht			1
	9232	102000	Licht			1					40000	74000			1						40000	64000	Sham
	40000	82000	MF						1		25296	114992	Sham								2000	50992		1
	16416	90000			1						40000	66992			1						2688	100000		1
	9832	100000		1							5136	112000	Licht			1					4288	98000		1
	11968	36000			1						6176	118992		1							2160	32992		1
	7472	60992		1							10400	104000			1						2848	98000	Licht			1
	34768	36992			1						15728	76000			1						4640	38992		1
	13904	116992			1						5072	114992		1							1648	42000		1
	4688	66992		1							1904	76000		1							5104	92000		1
	5360	38000		1							40000	34992	MF						1		896	72992		1
	5136	98000		1							4608	108992		1							5152	106992		1
testsession2	12880	78992			1					testsession2	20512	90000			1						4192	68992		1
	10976	32992	MF						1		18304	108000	MF						1		7248	52000		1
	896	82992		1							14880	74992			1						4848	70000		1
	12880	108992	MF						1		23808	40000			1						4944	84000		1
	5040	102992		1							5440	88992		1							4032	100992		1
	5408	32992		1							3696	98992		1							39824	54992			1
	12160	58992	Licht				1				9928	106000		1							5344	62000		1
	16304	50992			1						7568	94992		1							3168	46000		1
	14592	32992			1						7552	30992	MF					1			2832	68992		1
	2432	70000		1							9824	58000	Licht			1					3744	98992		1
	4896	90992		1							3856	102000		1							5632	112992		1
	8816	92000	Licht			1					7488	44000		1							4224	112000		1
	7504	38000		1							5280	94000		1							40000	82000	MF						1
	6944	102992		1							8080	88992		1							4064	36992		1
	2864	94000		1							5200	100000		1							2896	36000	Licht			1
	8496	82992		1							6496	80992	Licht			1					7152	78000		1
	13904	114992			1						8592	58992		1							2992	30000		1
	4576	66992		1							9128	52000		1							40000	116992	Sham
	1520	106992		1							9240	44000		1							2320	42992	Licht			1
	9584	44992		1							40000	100992			1						7904	48000		1
	5888	46000		1							40000	52000			1						4896	100992		1
	13936	106992			1						3648	80992		1							5376	80000	Licht			1
	7088	120000		1							10416	30000			1						2512	80000	Licht			1
testsession3	9520	70000		1						testsession3	9008	116000		1							36384	90000			1
	4176	56992		1							40000	104000	Sham								2752	100000	MF					1
	80	104000		1							6160	48000		1							13232	38992	Licht				1
	2624	110000		1							1024	30000		1							3696	50000		1
	6528	56000		1							7184	60992	Licht			1					5520	60000		1
	3632	40992		1							5344	92000		1							5168	68992		1
	5712	38992		1							6800	36992	Licht			1					4960	40992	Licht			1
	11184	32992	Licht				1				34112	82000	MF						1		3056	96992		1
	11136	70000			1						7232	92000		1							40000	80992	MF						1
	9064	78000		1							8512	66992		1							5056	98000		1
	6480	44992		1							5056	90000		1							3904	76000	Licht			1
	9128	100992		1							960	78000		1							4656	110992		1
	7712	108992	MF					1			5056	58992		1							4256	36992		1
	10464	76000	MF						1		5504	66992		1							17904	112992			1
	10528	76000			1						9040	86000		1							9040	92992		1
	2736	40000		1							11200	92000			1						1552	58000		1
	20848	30000			1						4656	114000		1							2128	46992		1
	3232	108992		1							6816	106000		1							3008	74000		1
	5104	34992		1							7888	70000		1							5568	50000		1
	18048	46000			1						5904	58992		1							2752	96992		1
	3952	62000		1							10128	40992			1						3600	104992		1
	17904	110000			1						4752	36992		1							5344	86000		1
	6224	108000		1							9696	60000		1							3888	92000		1
testsession4	8256	48992		1						testsession4	7360	44000		1							3584	54992		1
	7344	76992		1							5744	30000		1							4544	114992		1
	7152	32992		1							3840	56000	Licht			1					4544	62000		1
	6128	60992		1							12144	46992			1						4000	98992		1
	2400	56000		1							4784	56000		1							4048	56992	Licht			1
	11296	82992			1						3488	40000		1							7680	114992		1
	40000	48992	Sham								20160	64992	Licht				1				5376	84000		1
	4032	110992		1							11952	70000			1						10144	74000			1
	2912	60000		1							3456	74000		1							3472	42992		1
	7552	48992		1							5232	54992		1							3056	110000		1
	19136	98992			1						9488	76000		1							3200	66000		1
	8448	116992		1							4496	30000		1							5536	108992		1
	8784	74992		1							7168	46000	Licht			1					2960	96000		1
	2128	54992		1							4656	90992		1							3072	86992		1
	5568	72992		1							9536	60992	MF					1			4576	38992		1
	32544	66000			1						528	82992		1							3456	72992		1
	7552	60992		1							5584	68992		1							1632	58000		1
	1184	114992		1							5920	86000	MF					1			3856	58000		1
	1952	34000	MF					1			5392	92000		1							6032	38992	Licht			1
	3216	50992	Licht			1					5200	58992		1							128	68000		1
	64	114000		1							4736	96992		1							5904	64992		1
	30016	116000	Licht				1				5680	110992		1							40000	80000	MF						1
	1024	118000		1							5440	116992		1							464	52992	Sham
testsession5	6864	74992		1						testsession5	5072	104992		1							6592	50000		1
	3776	74992		1							3072	72000		1							3264	116992		1
	3216	48992		1							40000	94992			1						4192	52000		1
	5360	66000	Licht			1					3024	108992		1							3312	72000		1
	7968	72000		1							7664	68000		1							40000	112992	MF						1
	6224	40000		1							4336	106992		1							8160	108992		1
	18144	92992			1						6288	102000		1							8176	52000		1
	14800	42000			1						912	62992		1							5984	100992		1
	12160	114992			1						944	50000	Licht			1					12816	98000	Licht				1
	304	42992		1							13296	92992	MF						1		5920	42992		1
	3680	48992		1							4112	104992		1							5072	38000	Licht			1
	7008	70000		1							40000	30000			1						8192	42000		1
	11568	86992			1						2864	116992	Licht			1					6272	108992		1
	7424	70000		1							5920	46000	Licht			1					3280	118992		1
	304	106992	MF					1			5328	86000		1							40000	62000	MF						1
	3168	70000		1							4560	106992		1							7312	120000		1
	28400	94000	Sham								4144	106000		1							5536	80000		1
	3760	112992		1							40000	96992	MF						1		3680	114000		1
	13616	80000			1						6720	56992		1							2992	56992		1
	8448	40992		1							9200	48992		1							4528	48000		1
	11920	42000			1						3648	100992		1							3664	120000		1
	5200	54992		1							3440	62000		1							4256	32992		1
	6848	98000		1							3152	98992		1							1648	74992		1
testsession6	2464	70000		1						testsession6	3920	70992		1							7968	34992		1
	40000	88000	MF						1		3936	110000		1							4288	40992		1
	4160	104000		1							2656	96000		1							8624	54000		1
	3984	88000		1							40000	48992			1						21392	92992	MF						1
	2832	114992		1							3232	86000		1							1888	72992		1
	3424	58000		1							3104	78000		1							6480	94000	Licht			1
	3648	80000		1							4128	50000		1							7472	118992		1
	3232	100000		1							40000	72000	Sham								3984	108000		1
	8608	70992	Licht			1					18368	68000			1						2064	80000		1
	7968	56992		1							27392	86000	MF						1		4272	72000	Licht			1
	272	98000		1							10400	92992			1						12736	40000			1
	2528	86000		1							5632	108992		1							7120	92992		1
	6768	114000		1							6976	50992		1							9056	90000		1
	1936	50992	Sham								3536	96000		1							7472	110992		1
	7568	86000		1							5344	64000		1							10944	86000			1
	11120	34992			1						5184	100992		1							10224	92992			1
	15520	66000			1						37872	46992			1						34544	44992	Sham
	11792	44000			1						2976	82992		1							4576	40000	Licht			1
	8784	82992		1							4256	102992		1							3728	34992		1
	5408	74000		1							5936	84000		1							3296	30992		1
	4560	66992		1							40000	94000			1						4640	82992	Licht			1
	6144	36000		1							7104	90992	Licht			1					3104	66992	Licht			1
	4128	114000		1							6192	36992		1							1744	52992		1
testsession7	12720	96000			1					testsession7	40000	56000			1						5808	98000		1
	3248	34000		1							5104	68000		1							2848	96000		1
	7216	38000	Licht			1					1104	68000		1							4432	50992		1
	5600	82992		1							7680	52000		1							5408	84992		1
	8192	90992		1							4496	106992	Licht			1					7104	36000		1
	9056	60000		1							7552	62000		1							4560	30992		1
	6304	90992		1							5936	74000		1							2768	92000		1
	12400	72000			1						4000	96992		1							3952	38000		1
	10960	30000	Licht				1				40000	108992	MF						1		4864	84992	MF					1
	4464	56000		1							8560	62000		1							2000	54992		1
	11792	88000	Sham								1648	82992		1							6512	94000		1
	6288	78000		1							6528	90000		1							7664	96992		1
	9176	40000		1							4336	36992		1							7488	60992		1
	16080	106000	MF						1		4944	78000		1							5552	50000	Licht			1
	3504	54000		1							4512	42000		1							30976	96000	MF						1
	3360	94992		1							5200	62992		1							5328	40000		1
	6000	78992		1							4496	98992		1							7792	88000		1
	3616	34000		1							7664	46000	Sham								6544	62000		1
	6784	64992		1							1120	42000	Licht			1					5200	66000		1
	10368	102000			1						5632	106992		1							1344	54992		1
	5280	98000		1							3904	58992		1							336	70992		1
	4208	56992		1							3184	108992		1							9984	86000		1
	12704	54000			1						3744	76000		1							4112	34000		1
testsession8	4784	34992		1						testsession8	4240	94992		1							2352	58000		1
	40000	54992	Sham								5024	118000		1							5920	82992		1
	12112	102000			1						5184	46000		1							6656	80000	Licht			1
	4896	114000		1							5488	50000		1							5744	46992		1
	31936	90992	MF						1		4256	116000		1							40000	64992	MF						1
	1904	40992		1							944	114000		1							3152	38992		1
	4784	76992		1							4160	112000		1							4128	54992		1
	3904	110000		1							3664	46992		1							2720	52992		1
	5136	118992		1							4160	44000		1							2880	32000		1
	5744	40992		1							5312	106000		1							3104	96000	Licht			1
	14912	48000			1						5152	38992	MF					1			40000	42000	MF						1
	9552	94992		1							4000	112992	Licht			1					4656	36992		1
	4672	88000		1							1984	60000		1							2064	42000		1
	3984	100000		1							5584	74000		1							4064	100992		1
	10096	120000			1						5024	90000		1							3472	88992		1
	6768	44000		1							3536	66992	Licht			1					5280	100000		1
	4800	104992		1							7840	48000		1							6544	96992		1
	4160	84992		1							4144	102992		1							4080	96992		1
	5312	72992		1							4640	58000		1							3696	50000		1
	5232	72000		1							3360	100000		1							5840	38992		1
	5600	32000		1							6080	66992		1							4192	70000		1
	10128	32000	Licht				1				40000	30000	Sham								4512	50992		1
	15136	84992			1						5072	56000		1							5072	86000	Sham
testsession9	2960	40992		1						testsession9	5040	112992		1
	480	36000		1							4736	114000		1
	9616	58992	Licht			1					17760	114000			1
	3968	70992		1							3632	50000		1
	8384	30000		1							2736	30992		1
	4496	92000	Licht			1					6176	62000	Licht			1
	4192	50000		1							1552	44992		1
	4400	102992		1							3424	44992		1
	1680	38000		1							2336	98992		1
	1008	40992		1							5232	70000		1
	40000	48992	MF						1		3760	68992		1
	7904	48000		1							5392	54000		1
	4304	62992		1							9648	112000		1
	3568	38000		1							8368	98992		1
	4192	110992		1							40000	100992	Sham
	4528	56992		1							5680	30992		1
	4496	68992		1							40000	40992	MF						1
	5376	48000		1							8752	106992		1
	4864	70992		1							9856	72992		1
	40000	38992	Sham								3648	44992		1
	1808	52992		1							5984	118000		1
	10416	78000			1						3136	66000		1
	7184	54000		1							3488	98000		1
testsession10	8784	76000		1						testsession10	7536	104992		1
	2752	66992		1							3088	86992		1
	1824	58992		1							40000	30992			1
	13744	50000			1						2736	38992	Licht			1
	8496	30992		1							4272	32992		1
	8832	80992	Licht			1					3632	40000	Licht			1
	11872	106992			1						4496	92992		1
	9152	36992		1							4576	42992		1
	8720	102992		1							8272	78992		1
	23328	70000			1						3328	84000		1
	8624	38992		1							17456	40000			1
	40000	112000	Sham								3936	52992		1
	9360	64992		1							5168	38992		1
	3056	50992		1							2800	74992		1
	13008	44992	MF						1		40000	54000	MF						1
	5664	72000		1							10496	32992			1
	8768	34992		1							4480	118000		1
	12384	82000			1						40000	62992	Sham
	9136	70992		1							40000	118000			1
	8688	98000		1							3968	80000		1
	8688	94000		1							4448	98992		1
	40000	64992			1						5984	70000		1
	7824	80992		1							9712	108000		1
				152	42	11	5	3	9					159	31	19	1	4	9					136	9	20	2	2	10
				0.783505		0.6875		0.25						0.836842		0.95		0.307692						0.937931		0.909091		0.166667
				LM:LM		LM:L		LM:M						LM:LM		LM:L		LM:M						LM:LM		LM:L		LM:M
