# Supplementary material for: Extremely low frequency magnetic field distracts zebrafish from a visual cognitive task
Source: Sci Rep. 2025 Mar 12;15:8589. doi: 10.1038/s41598-025-90194-x (PMC11903689; doi:10.1038/s41598-025-90194-x)
Supplement: Supplementary file 1 — Supplementary Material 1. [file 41598_2025_90194_MOESM1_ESM.zip › ZIP/41598_2025_90194_MOESM2_ESM.xlsx]

## Sheet: ZF10
Versuchsnummer	Reiz gegeben	link / rechts	Reaktion	Schock	Reaktionszeit	Intertrailinterval	Mode	Fehlermeldung		correct choice	average time	stabw
1	1	1	0	1	30736	112992	0	1	1
1	1	1	0	1	40000	84000	0	0	1
1	1	1	0	1	40000	110000	0	0	1
1	1	0	1	0	4048	40000	0	0	1
1	1	1	1	0	5696	34992	0	0	1
1	1	1	0	1	40000	98992	0	0	1
1	1	1	1	1	23344	94992	0	0	1
1	1	1	1	1	23744	120000	0	0	1
1	1	0	0	1	24656	106992	0	1	1
1	1	0	1	1	31760	92992	0	1	1
1	1	1	0	1	40000	100992	0	0	1
1	1	0	1	0	32	102992	0	0	1
1	1	1	1	0	1936	108992	0	0	1
1	1	0	1	0	3248	58992	0	0	1
1	1	0	1	1	17712	86000	0	0	1
1	1	0	1	1	12128	54000	0	0	1
1	1	0	1	1	15728	74000	0	0	1
1	1	0	1	0	1024	66992	0	0	1
1	1	0	1	1	15680	104992	0	1	1
1	1	1	1	1	15344	82992	0	0	1	0.3
2	1	1	1	1	12944	74000	0	0	4
2	1	0	1	0	3712	44992	0	0	4
2	1	0	1	0	4496	120000	0	0	4
2	1	0	1	0	160	56000	0	0	4
2	1	0	1	0	5552	118992	0	0	4
2	1	0	1	1	16224	50992	0	0	4
2	1	0	1	1	22656	92992	0	0	4
2	1	0	1	1	20272	38000	0	0	4
2	1	1	1	1	38512	54000	0	0	4
2	1	0	1	0	2736	96000	0	0	4
2	1	0	1	1	17968	46000	0	0	4
2	1	0	1	1	35296	56000	0	0	4
2	1	1	0	1	40000	96992	0	1	4
2	1	0	0	1	40000	104000	0	0	4
2	1	0	1	1	32528	100000	0	0	4
2	1	0	1	1	15296	94000	0	0	4
2	1	0	1	1	23840	92000	0	0	4
2	1	0	0	1	40000	88992	0	0	4
2	1	0	0	1	40000	64000	0	0	4
2	1	1	0	1	40000	56992	0	0	4	0.25
3	1	0	1	1	10672	40000	0	0	7
3	1	0	1	1	10080	46992	0	0	7
3	1	0	1	0	4800	104992	0	0	7
3	1	0	1	0	8240	92000	0	0	7
3	1	0	1	1	15920	80000	0	0	7
3	1	0	1	0	2944	110000	0	0	7
3	1	1	0	1	40000	66000	0	0	7
3	1	0	1	1	32736	108000	0	0	7
3	1	1	1	0	4176	96992	0	0	7
3	1	0	1	0	4336	62992	0	0	7
3	1	0	0	1	40000	100000	0	0	7
3	1	1	0	1	40000	52000	0	0	7
3	1	1	1	1	23840	82000	0	0	7
3	1	1	0	1	40000	46992	0	0	7
3	1	0	1	1	20336	56992	0	0	7
3	1	0	1	0	592	64992	0	0	7
3	1	0	0	1	40000	32992	0	0	7
3	1	0	1	1	19664	106992	0	0	7
3	1	0	1	0	720	70000	0	0	7
3	1	1	1	0	6944	86000	0	0	7	0.4
4	1	1	0	1	40000	112000	0	0	10
4	1	0	0	1	40000	106000	0	0	10
4	1	0	1	0	8752	30992	0	0	10
4	1	1	1	0	7024	42000	0	0	10
4	1	0	1	0	9520	40992	0	0	10
4	1	0	1	0	4672	78000	0	0	10
4	1	0	1	0	1136	52000	0	0	10
4	1	0	1	0	6224	92000	0	0	10
4	1	1	1	1	12368	116992	0	0	10
4	1	0	1	0	4672	96992	0	0	10
4	1	0	1	0	3328	58000	0	0	10
4	1	0	1	0	9760	50000	0	1	10
4	1	1	1	1	10320	66992	0	0	10
4	1	1	0	1	16400	94992	0	1	10
4	1	1	1	1	11312	120000	0	0	10
4	1	1	1	0	208	58992	0	1	10
4	1	0	1	0	5312	32000	0	0	10
4	1	0	1	0	5440	92000	0	0	10
4	1	0	1	0	1504	114000	0	0	10
4	1	1	1	0	2288	50992	0	0	10	0.7
5	1	1	1	1	17984	32000	0	0	13
5	1	1	1	1	13520	68992	0	0	13
5	1	0	1	0	5600	38000	0	0	13
5	1	0	1	0	6448	60000	0	0	13
5	1	0	1	1	11184	38992	0	0	13
5	1	0	1	1	27152	80992	0	0	13
5	1	0	1	1	10672	68992	0	1	13
5	1	0	1	1	12304	58992	0	0	13
5	1	0	1	1	12880	88000	0	0	13
5	1	0	1	1	10016	38000	0	0	13
5	1	0	1	1	10688	68000	0	0	13
5	1	0	1	1	13920	66000	0	0	13
5	1	1	1	0	5792	106992	0	0	13
5	1	0	1	0	3936	102992	0	0	13
5	1	0	1	0	8720	84000	0	0	13
5	1	0	1	0	9616	80000	0	0	13
5	1	0	1	0	1168	48000	0	1	13
5	1	0	1	0	4416	108992	0	0	13
5	1	0	1	0	3760	44000	0	0	13
5	1	0	1	0	2624	64992	0	1	13	0.5
6	1	1	1	0	5952	36000	0	0	16
6	1	1	1	0	4560	110000	0	0	16
6	1	0	1	1	10336	30000	0	0	16
6	1	0	1	0	4384	112000	0	0	16
6	1	1	1	0	7104	54000	0	0	16
6	1	1	1	0	9152	38000	0	0	16
6	1	0	1	0	9072	50992	0	0	16
6	1	1	1	0	6544	58000	0	0	16
6	1	1	1	0	4528	40992	0	0	16
6	1	1	1	0	7184	42000	0	0	16
6	1	1	0	1	40000	44000	0	0	16
6	1	1	1	0	3328	96992	0	0	16
6	1	1	1	1	16544	84992	0	1	16
6	1	0	0	1	11280	90000	0	1	16
6	1	1	1	1	12368	64992	0	0	16
6	1	1	1	1	22928	60992	0	0	16
6	1	1	1	1	14800	42000	0	0	16
6	1	0	1	1	24880	114000	0	0	16
6	1	1	1	1	36592	72992	0	0	16
6	1	1	1	0	3136	118000	0	0	16	0.45
7	1	0	1	0	3616	110000	0	0	19
7	1	1	1	0	7584	116000	0	0	19
7	1	1	0	1	40000	48992	0	0	19
7	1	1	0	1	40000	50000	0	0	19
7	1	1	1	1	14672	40992	0	0	19
7	1	1	0	1	40000	116992	0	0	19
7	1	1	1	0	48	86000	0	0	19
7	1	0	1	0	6912	96000	0	0	19
7	1	0	1	0	4064	108992	0	1	19
7	1	0	1	0	6368	34000	0	0	19
7	1	0	1	1	10160	80992	0	0	19
7	1	0	1	0	4608	74992	0	0	19
7	1	0	1	0	2000	72000	0	1	19
7	1	1	1	0	5280	72992	0	0	19
7	1	0	1	0	8256	30992	0	0	19
7	1	1	1	0	2752	30992	0	0	19
7	1	0	1	0	7488	30000	0	0	19
7	1	0	1	1	11488	118992	0	0	19
7	1	0	1	0	9440	82992	0	0	19
7	1	0	1	1	16288	88000	0	0	19	0.65
8	1	0	1	0	6912	52992	0	0	4
8	1	1	1	0	9616	94000	0	0	4
8	1	1	1	1	13184	64992	0	0	4
8	1	0	1	0	4288	70000	0	0	4
8	1	0	1	1	16016	90000	0	0	4
8	1	0	1	0	1920	78992	0	1	4
8	1	1	0	1	40000	90992	0	0	4
8	1	0	1	0	1680	88000	0	0	4
8	1	0	1	1	16384	110000	0	0	4
8	1	0	1	0	9904	106000	0	0	4
8	1	1	1	1	12192	68000	0	0	4
8	1	0	1	0	2976	86992	0	0	4
8	1	0	1	0	3856	86000	0	1	4
8	1	0	1	0	9600	60000	0	0	4
8	1	1	1	0	2208	86992	0	0	4
8	1	0	1	0	7744	84992	0	0	4
8	1	1	1	0	1552	104992	0	0	4
8	1	0	1	0	3248	60000	0	0	4
8	1	1	1	0	3856	40992	0	0	4
8	1	0	1	0	6144	70000	0	0	4	0.75
9	1	1	1	0	7360	118992	0	0	1
9	1	1	1	0	7152	54000	0	0	1
9	1	1	1	1	11696	96992	0	0	1
	1	1	1	0	6624	46992	0	0	1
	1	0	1	0	6928	116992	0	0	1
	1	0	1	0	3184	72000	0	0	1
	1	0	1	0	4928	36000	0	0	1
	1	0	1	1	22640	44992	0	0	1
	1	0	1	0	3664	98000	0	0	1
	1	1	1	1	10080	72992	0	0	1
	1	0	1	0	4848	102992	0	0	1
	1	1	1	1	15808	80992	0	0	1
	1	1	1	0	6000	104992	0	1	1
	1	1	1	1	10080	86992	0	0	1
	1	0	1	1	21952	108992	0	0	1
	1	0	1	0	3248	86992	0	1	1
	1	0	1	1	12528	66992	0	0	1
	1	0	1	1	13200	88000	0	0	1
	1	0	1	0	8096	64992	0	0	1
	1	0	1	0	9536	64000	0	0	1	0.6
10	1	1	1	0	7664	64000	0	0	4
10	1	0	1	0	3136	100000	0	0	4
	1	0	1	1	10096	88992	0	0	4
	1	0	1	0	4736	104992	0	0	4
	1	0	1	0	8896	86000	0	0	4
	1	0	1	1	13312	42992	0	0	4
	1	0	1	1	10320	120000	0	0	4
	1	0	1	0	4048	116992	0	0	4
	1	0	1	1	18416	58000	0	0	4
	1	0	1	0	4768	58992	0	1	4
	1	1	1	0	7840	116992	0	1	4
	1	0	1	0	3856	76000	0	0	4
	1	0	1	0	4736	102992	0	1	4
	1	0	1	0	4096	96000	0	0	4
	1	0	1	0	4864	76000	0	0	4
	1	1	0	1	11568	32992	0	1	4
	1	1	1	1	11968	50992	0	0	4
	1	1	1	1	10864	78992	0	0	4
	1	0	1	0	5568	78992	0	0	4
	1	1	0	1	16080	88000	0	1	4	0.6
11	1	1	1	1	19648	54992	0	0	7
11	1	1	1	1	15328	58000	0	0	7
	1	0	1	1	10288	88992	0	0	7
	1	0	1	0	8784	94992	0	0	7
	1	1	1	1	15952	104000	0	0	7
	1	1	1	1	18192	76992	0	0	7
	1	1	1	1	10000	96000	0	0	7
	1	0	1	1	12320	100000	0	0	7
	1	0	1	0	6480	76000	0	0	7
	1	1	1	1	15120	74000	0	0	7
	1	0	1	1	12528	90992	0	0	7
	1	0	1	1	14416	88000	0	0	7
	1	1	1	1	11616	114992	0	0	7
	1	0	1	0	8864	56000	0	0	7
	1	0	1	0	4544	60000	0	0	7
	1	0	1	0	7568	96992	0	0	7
	1	1	1	0	8240	38000	0	0	7
	1	1	1	0	4608	54992	0	0	7
	1	1	1	1	17824	88992	0	0	7
	1	0	1	0	5168	38992	0	0	7	0.4
12	1	0	1	0	8816	88000	0	0	10
	1	0	1	1	14944	108000	0	0	10
	1	1	1	1	12080	46000	0	0	10
	1	1	1	1	20928	70000	0	0	10
	1	0	1	1	11152	40000	0	0	10
	1	1	1	1	20320	96992	0	0	10
	1	1	1	1	23168	48000	0	0	10
	1	1	0	1	40000	64992	0	0	10
	1	0	1	0	9112	116992	0	0	10
	1	0	1	1	10688	112000	0	0	10
	1	0	1	1	14704	52000	0	0	10
	1	1	1	1	18192	48992	0	0	10
	1	0	1	1	10688	106000	0	0	10
	1	1	1	1	14000	64000	0	0	10
	1	0	1	1	13920	98992	0	1	10
	1	0	1	1	11088	40992	0	0	10
	1	1	1	1	12144	36000	0	0	10
	1	0	1	1	10272	46992	0	1	10
	1	0	1	0	3728	92992	0	0	10
	1	0	1	0	1344	100992	0	0	10	0.2
13	1	0	1	0	5712	42000	0	0	2
	1	0	1	0	8176	92000	0	0	2
	1	0	1	0	5808	94992	0	0	2
	1	1	1	1	11200	38992	0	1	2
	1	0	1	1	10336	72000	0	0	2
	1	0	1	1	10784	42992	0	0	2
	1	0	1	1	11616	112000	0	0	2
	1	1	1	0	7584	46992	0	0	2
	1	0	1	0	5040	30992	0	0	2
	1	0	1	0	6448	100992	0	0	2
	1	0	1	1	12256	72992	0	0	2
	1	1	1	0	8976	80992	0	0	2
	1	1	1	0	8048	30992	0	0	2
	1	0	1	0	5616	90992	0	0	2
	1	1	1	1	10560	46000	0	0	2
	1	1	1	0	48	40992	0	0	2
	1	0	1	1	11456	114992	0	0	2
	1	0	1	0	2192	32000	0	0	2
	1	1	0	0	32	66992	0	1	2
	1	0	1	1	10368	84000	0	1	2	0.6
14	1	1	1	0	432	34992	0	1	5
	1	1	1	0	7504	104992	0	1	5
	1	0	1	0	9680	48992	0	0	5
	1	0	1	1	13712	114992	0	0	5
	1	1	1	1	10256	76992	0	0	5
	1	1	1	0	6064	42992	0	0	5
	1	0	1	0	9616	80992	0	0	5
	1	0	1	0	6544	104992	0	0	5
	1	1	1	1	11200	96992	0	0	5
	1	1	1	0	928	30000	0	0	5
	1	0	1	0	9528	50000	0	0	5
	1	0	1	0	7168	78000	0	0	5
	1	1	1	0	9072	112000	0	0	5
	1	1	1	0	8768	110000	0	0	5
	1	1	1	1	10192	62992	0	0	5
	1	1	1	0	9376	50992	0	0	5
	1	0	1	0	6160	56992	0	0	5
	1	0	1	0	9312	42992	0	0	5
	1	1	1	0	1488	72000	0	0	5
	1	0	1	1	12544	100992	0	0	5	0.75
15	1	1	1	1	12112	116000	0	0	1
	1	0	1	0	1344	66992	0	0	1
	1	1	1	1	15952	70000	0	0	1
	1	1	1	1	13344	38992	0	0	1
	1	0	1	0	6160	74992	0	0	1
	1	1	1	1	10384	32000	0	0	1
	1	0	1	0	8464	106992	0	0	1
	1	0	1	0	4896	62992	0	0	1
	1	0	1	0	4528	48992	0	1	1
	1	0	1	1	10832	84992	0	0	1
	1	1	1	1	12128	96992	0	0	1
	1	1	1	0	4992	104992	0	0	1
	1	0	1	1	13568	66992	0	0	1
	1	0	1	0	6512	74992	0	0	1
	1	1	1	0	9208	100992	0	0	1
	1	0	1	0	9696	94992	0	0	1
	1	0	1	0	32	76992	0	0	1
	1	1	1	0	1568	104000	0	0	1
	1	0	1	0	1472	76000	0	0	1
	1	0	1	0	5552	116000	0	0	1	0.65
16	1	0	1	0	6944	98000	0	1	3
	1	0	1	0	9344	88000	0	0	3
	1	0	1	0	9376	46000	0	0	3
	1	0	1	1	11264	104992	0	0	3
	1	0	1	0	9008	44000	0	0	3
	1	0	1	1	11040	98000	0	0	3
	1	0	1	1	15504	106992	0	0	3
	1	1	1	0	7504	68000	0	1	3
	1	1	1	0	8624	98992	0	0	3
	1	1	1	0	5600	74000	0	0	3
	1	0	1	0	7440	102992	0	0	3
	1	1	1	0	5696	52992	0	0	3
	1	1	1	0	448	80992	0	0	3
	1	1	1	0	9792	82992	0	0	3
	1	1	1	1	12400	94000	0	0	3
	1	1	1	0	4272	64992	0	0	3
	1	1	1	0	9400	108992	0	0	3
	1	0	1	0	5472	92992	0	0	3
	1	0	1	1	10480	76000	0	0	3
	1	1	1	1	14272	74992	0	0	3	0.7
17	1	1	1	1	13552	68992	0	0	6
	1	1	1	0	5696	32000	0	0	6
	1	1	1	1	12400	62000	0	0	6
	1	0	1	0	9392	84000	0	0	6
	1	1	1	0	8560	50000	0	0	6
	1	1	1	1	14736	56000	0	0	6
	1	0	1	0	5840	84000	0	0	6
	1	0	1	0	9008	80992	0	0	6
	1	1	1	0	6080	54000	0	0	6
	1	0	1	0	5984	80992	0	0	6
	1	0	1	0	3248	72000	0	0	6
	1	0	1	0	5200	56000	0	0	6
	1	1	1	1	13168	88000	0	0	6
	1	0	1	0	6320	84992	0	0	6
	1	1	1	0	4480	104992	0	0	6
	1	1	1	0	6272	114992	0	0	6
	1	1	1	0	4800	84000	0	0	6
	1	0	1	0	5904	76000	0	0	6
	1	1	1	0	848	98992	0	0	6
	1	1	1	0	5744	38992	0	0	6	0.8
18	1	1	1	1	10064	86000	0	0	1
	1	1	1	1	14128	98000	0	0	1
	1	1	1	0	5888	78992	0	0	1
	1	1	1	0	8448	42000	0	0	1
	1	0	1	1	12368	92992	0	0	1
	1	0	0	1	14144	44000	0	1	1
	1	0	1	0	6752	60000	0	1	1
	1	0	1	0	8048	76992	0	0	1
	1	1	1	1	12112	56992	0	0	1
	1	0	1	1	13584	46992	0	1	1
	1	1	1	0	1552	116000	0	0	1
	1	1	1	0	4432	70000	0	0	1
	1	1	1	1	11968	32000	0	0	1
	1	0	1	0	2592	118000	0	0	1
	1	1	1	1	13936	114000	0	0	1
	1	1	1	0	8816	40000	0	0	1
	1	0	1	0	6608	64992	0	0	1
	1	1	1	1	11296	38000	0	0	1
	1	1	1	0	8640	86000	0	0	1
	1	1	1	1	13488	64992	0	0	1	0.5
19	1	1	1	1	13648	56000	0	0	2
	1	1	1	0	7152	32992	0	0	2
	1	1	1	0	5312	46000	0	0	2
	1	0	1	1	10400	108992	0	0	2
	1	0	1	0	8720	92992	0	1	2
	1	0	1	1	11152	40992	0	0	2
	1	0	1	1	12080	104000	0	0	2
	1	0	1	0	6368	74992	0	0	2
	1	0	1	0	112	70000	0	0	2
	1	1	1	0	8064	104992	0	0	2
	1	1	1	0	5632	90992	0	0	2
	1	0	1	0	1152	62000	0	0	2
	1	0	0	0	1616	88992	0	1	2
	1	0	1	1	15184	98000	0	1	2
	1	1	0	0	7008	36000	0	1	2
	1	1	0	0	6064	36992	0	1	2
	1	1	1	1	11600	118000	0	0	2
	1	1	1	0	9824	98000	0	0	2
	1	1	1	1	10064	62000	0	0	2
	1	0	1	0	192	52000	0	0	2	0.65
20	1	0	1	0	2992	42992	0	0	5
	1	1	0	1	40000	116992	0	0	5
	1	0	1	0	4816	102992	0	0	5
	1	0	1	0	6624	46000	0	0	5
	1	1	1	1	13120	116000	0	1	5
	1	1	1	1	11824	32992	0	0	5
	1	0	1	1	10208	94000	0	0	5
	1	1	1	1	12176	112000	0	0	5
	1	1	1	0	6656	64000	0	0	5
	1	1	1	0	800	96992	0	0	5
	1	1	1	0	9168	80992	0	0	5
	1	1	1	1	11600	50000	0	0	5
	1	1	1	1	14480	98992	0	0	5
	1	1	1	1	10352	104000	0	0	5
	1	1	1	1	15184	72000	0	1	5
	1	1	1	0	9984	80000	0	1	5
	1	0	1	0	6112	40992	0	0	5
	1	0	1	0	7968	70992	0	0	5
	1	1	1	0	8032	106000	0	0	5
	1	0	1	0	8576	112992	0	1	5	0.55
fin

## Sheet: ZF11
Versuchsnummer	Reiz gegeben	link / rechts	Reaktion	Schock	Reaktionszeit	Intertrailinterval	Mode	Fehlermeldung		correct choice	average time	stabw	Escape	AVOID
1	1	1	1	1	15600	102992	0	0	2				1	0
1	1	1	1	1	36352	62992	0	0	2				1	0
1	1	1	1	1	17024	60000	0	0	2				1	0
1	1	0	1	1	16368	98000	0	0	2				1	0
1	1	1	1	0	1136	98000	0	0	2				0	-1
1	1	1	0	0	4672	86992	0	1	2				0	-1
1	1	0	1	1	13600	50000	0	0	2				1	0
1	1	0	1	1	36752	94992	0	1	2				1	0
1	1	0	1	0	7088	60992	0	0	2				0	-1
1	1	0	1	1	34416	100000	0	0	2				1	0
1	1	0	1	1	36672	72992	0	0	2				1	0
1	1	0	1	1	38080	118992	0	1	2				1	0
1	1	1	1	1	12464	70992	0	0	2				1	0
1	1	0	1	1	34016	82000	0	0	2				1	0
1	1	0	1	1	20160	70992	0	0	2				1	0
1	1	1	1	1	34784	104992	0	0	2				1	0
1	1	0	1	0	7216	70992	0	0	2				0	-1
1	1	0	1	0	5488	30000	0	0	2				0	-1
1	1	0	1	0	3632	46992	0	0	2				0	-1
1	1	0	1	0	2992	68000	0	0	2	0.35			0	-1
2	1	1	0	1	40000	78000	0	0	5				0	0
2	1	1	1	1	23616	62000	0	0	5				1	0
2	1	1	1	1	27184	62000	0	0	5				1	0
2	1	1	1	1	18608	118000	0	0	5				1	0
2	1	1	0	1	40000	78000	0	0	5				0	0
2	1	1	1	1	10896	82000	0	0	5				1	0
2	1	0	1	0	8256	100992	0	0	5				0	-1
2	1	0	0	0	4368	66000	0	1	5				0	-1
2	1	0	1	1	16016	36000	0	0	5				1	0
2	1	0	1	0	9280	110992	0	0	5				0	-1
2	1	0	1	1	12288	102000	0	0	5				1	0
2	1	0	1	1	13632	58992	0	0	5				1	0
2	1	1	1	1	12064	72992	0	0	5				1	0
2	1	0	1	1	10416	78000	0	0	5				1	0
2	1	0	1	1	14128	110992	0	0	5				1	0
2	1	0	1	1	37952	42992	0	0	5				1	0
2	1	1	1	1	14576	84000	0	0	5				1	0
2	1	1	1	0	9792	72992	0	0	5				0	-1
2	1	1	1	0	6656	44000	0	0	5				0	-1
2	1	1	1	1	12688	104992	0	0	5	0.25			1	0
3	1	1	1	1	12944	66992	0	0	8				1	0
3	1	0	1	0	5824	44000	0	0	8				0	-1
3	1	1	1	1	10336	30000	0	1	8				1	0
3	1	1	0	1	40000	100000	0	0	8				0	0
3	1	0	1	0	4016	46992	0	0	8				0	-1
3	1	0	1	1	15712	96992	0	0	8				1	0
3	1	0	1	0	8288	64992	0	0	8				0	-1
3	1	1	1	1	11408	74992	0	0	8				1	0
3	1	1	1	0	9056	88992	0	0	8				0	-1
3	1	0	1	1	12416	78000	0	0	8				1	0
3	1	0	1	0	3488	40000	0	0	8				0	-1
3	1	0	1	0	6864	66000	0	0	8				0	-1
3	1	0	1	0	7248	90000	0	0	8				0	-1
3	1	0	1	1	15888	80000	0	0	8				1	0
3	1	1	1	0	6544	94992	0	0	8				0	-1
3	1	0	1	0	6336	48992	0	0	8				0	-1
3	1	0	1	1	10176	90000	0	0	8				1	0
3	1	0	1	0	8624	68000	0	0	8				0	-1
3	1	1	1	1	20768	92992	0	0	8				1	0
3	1	1	1	1	14976	118000	0	0	8	0.5			1	0
4	1	1	1	0	6912	106992	0	0	11				0	-1
4	1	0	1	0	5072	52992	0	0	11				0	-1
4	1	0	1	0	2736	42000	0	0	11				0	-1
4	1	0	1	0	8176	44000	0	0	11				0	-1
4	1	0	1	1	16784	58992	0	0	11				1	0
4	1	1	1	1	13424	44992	0	0	11				1	0
4	1	0	1	0	8048	54992	0	0	11				0	-1
4	1	0	1	0	6064	48992	0	0	11				0	-1
4	1	0	1	1	11968	88000	0	0	11				1	0
4	1	0	1	0	5088	70000	0	0	11				0	-1
4	1	0	1	0	8560	60992	0	0	11				0	-1
4	1	0	1	1	24864	38000	0	0	11				1	0
4	1	0	1	0	7280	78992	0	0	11				0	-1
4	1	0	1	0	8960	82992	0	0	11				0	-1
4	1	0	1	0	8672	82000	0	0	11				0	-1
4	1	0	1	0	7360	46000	0	0	11				0	-1
4	1	0	1	0	3376	104992	0	0	11				0	-1
4	1	0	1	0	8496	80000	0	0	11				0	-1
4	1	0	1	1	25568	60992	0	0	11				1	0
4	1	0	1	1	11488	112992	0	0	11	0.7			1	0
5	1	1	1	0	7392	54000	0	1	14				0	-1
5	1	1	1	1	13616	54000	0	0	14				1	0
5	1	0	1	0	9280	70000	0	0	14				0	-1
5	1	0	1	0	1056	96000	0	0	14				0	-1
5	1	0	0	1	11056	64000	0	1	14				1	0
5	1	1	1	0	7000	82992	0	1	14				0	-1
5	1	1	0	0	6944	64000	0	1	14				0	-1
5	1	1	1	0	7728	110992	0	0	14				0	-1
5	1	0	1	1	10384	64000	0	0	14				1	0
5	1	0	1	1	11440	90000	0	0	14				1	0
5	1	1	1	0	3856	58992	0	0	14				0	-1
5	1	0	1	0	8128	46992	0	0	14				0	-1
5	1	0	1	0	6912	72992	0	0	14				0	-1
5	1	0	1	0	5920	48992	0	0	14				0	-1
5	1	0	1	0	6048	52000	0	0	14				0	-1
5	1	1	1	0	7856	102992	0	0	14				0	-1
5	1	1	1	0	2192	32000	0	0	14				0	-1
5	1	1	1	1	10400	58000	0	0	14				1	0
5	1	1	1	0	8576	32000	0	0	14				0	-1
5	1	1	1	0	7592	36000	0	1	14	0.75			0	-1
6	1	1	1	0	1696	42000	0	1	17				0	-1
6	1	0	1	0	3072	98992	0	0	17				0	-1
6	1	0	1	0	816	80000	0	0	17				0	-1
6	1	1	1	0	1632	112992	0	0	17				0	-1
6	1	0	0	1	40000	78992	0	0	17				0	0
6	1	1	1	0	6592	38000	0	0	17				0	-1
6	1	0	1	0	5456	32992	0	0	17				0	-1
6	1	0	1	1	10016	98992	0	0	17				1	0
6	1	0	1	0	5264	82992	0	0	17				0	-1
6	1	0	1	1	13104	90000	0	0	17				1	0
6	1	0	1	1	28752	98992	0	0	17				1	0
6	1	0	1	1	24400	116000	0	0	17				1	0
6	1	0	0	1	40000	32992	0	0	17				0	0
6	1	0	1	1	16864	30000	0	0	17				1	0
6	1	0	1	1	19696	108000	0	0	17				1	0
6	1	1	1	0	3568	42992	0	0	17				0	-1
6	1	1	1	1	18880	62000	0	1	17				1	0
6	1	0	1	1	20656	84000	0	1	17				1	0
6	1	1	1	1	10160	98992	0	1	17				1	0
6	1	1	1	0	8800	94000	0	1	17	0.45			0	-1
7	1	0	1	0	4400	76992	0	1	20				0	-1
7	1	1	0	0	7696	54992	0	1	20				0	-1
7	1	0	1	0	864	118000	0	0	20				0	-1
7	1	1	1	0	5488	46992	0	1	20				0	-1
7	1	0	1	0	6928	70000	0	0	20				0	-1
7	1	1	1	1	22336	36992	0	1	20				1	0
7	1	1	1	0	4816	112000	0	1	20				0	-1
7	1	0	1	0	3760	68992	0	1	20				0	-1
7	1	0	1	0	9856	86992	0	1	20				0	-1
7	1	0	1	0	5232	76992	0	0	20				0	-1
7	1	1	1	0	5568	46992	0	1	20				0	-1
7	1	1	1	0	5776	54992	0	0	20				0	-1
7	1	0	0	0	624	72000	0	1	20				0	-1
7	1	1	1	1	26992	52000	0	1	20				1	0
7	1	0	0	0	6480	100992	0	1	20				0	-1
7	1	0	1	0	560	104992	0	1	20				0	-1
7	1	0	1	0	6264	30000	0	1	20				0	-1
7	1	0	1	1	12800	62992	0	0	20				1	0
7	1	0	1	0	6016	52992	0	1	20				0	-1
7	1	1	1	0	3456	96992	0	1	20	0.85			0	-1
8	1	0	1	0	6016	68000	0	0	5				0	-1
8	1	0	1	1	12128	40992	0	0	5				1	0
8	1	0	1	0	5072	50000	0	0	5				0	-1
8	1	0	1	0	6144	84992	0	0	5				0	-1
8	1	0	1	0	8560	66000	0	0	5				0	-1
8	1	1	1	0	736	82992	0	0	5				0	-1
8	1	0	1	0	3360	46992	0	0	5				0	-1
8	1	0	1	0	3760	104000	0	0	5				0	-1
8	1	0	0	0	7552	44992	0	1	5				0	-1
8	1	0	1	0	5888	102992	0	0	5				0	-1
8	1	1	1	1	13472	98000	0	0	5				1	0
8	1	0	1	0	3536	30000	0	0	5				0	-1
8	1	0	1	1	14624	38000	0	0	5				1	0
8	1	0	1	1	16704	84992	0	0	5				1	0
8	1	0	1	0	6960	66992	0	0	5				0	-1
8	1	0	1	0	5392	58000	0	0	5				0	-1
8	1	0	1	0	8752	86000	0	0	5				0	-1
8	1	0	1	0	8176	52000	0	0	5				0	-1
8	1	0	1	0	9064	70000	0	0	5				0	-1
8	1	0	1	0	4304	112000	0	0	5	0.8			0	-1
													62

## Sheet: ZF12
Versuchsnummer	Reiz gegeben	link / rechts	Reaktion	Schock	Reaktionszeit	Intertrailinterval	Mode	Fehlermeldung		correct choice	average time	stabw
1	1	1	0	1	40000	82000	0	0	3
1	1	1	1	1	14608	96000	0	0	3
1	1	0	1	1	27168	40992	0	0	3
1	1	1	0	1	40000	68000	0	0	3
1	1	1	0	1	40000	42992	0	0	3
1	1	1	0	1	40000	70000	0	0	3
1	1	1	0	1	40000	48992	0	0	3
1	1	1	0	1	40000	74000	0	0	3
1	1	1	0	1	40000	58000	0	0	3
1	1	1	0	1	40000	102000	0	0	3
1	1	0	0	1	40000	120000	0	0	3
1	1	0	0	1	40000	60992	0	0	3
1	1	0	0	1	40000	118992	0	0	3
1	1	0	0	1	40000	36000	0	0	3
1	1	0	0	1	40000	114992	0	0	3
1	1	0	0	1	40000	36992	0	0	3
1	1	0	0	1	40000	94000	0	0	3
1	1	0	0	1	40000	100000	0	0	3
1	1	0	0	1	40000	78992	0	0	3
1	1	0	0	1	40000	34992	0	0	3	0
2	1	1	0	1	40000	42000	0	0	6
2	1	1	0	1	40000	118000	0	0	6
2	1	1	0	1	40000	30992	0	0	6
2	1	1	1	1	16432	112000	0	1	6
2	1	1	0	1	40000	80000	0	0	6
2	1	1	0	1	40000	62992	0	0	6
2	1	1	0	1	40000	112992	0	0	6
2	1	1	0	1	40000	92992	0	0	6
2	1	1	0	0	2608	102000	0	1	6
2	1	1	0	1	40000	78992	0	0	6
2	1	0	0	1	40000	118000	0	0	6
2	1	1	0	1	40000	112992	0	0	6
2	1	1	0	1	40000	60000	0	0	6
2	1	1	0	1	40000	48992	0	0	6
2	1	1	0	1	40000	114992	0	0	6
2	1	1	0	1	40000	56000	0	0	6
2	1	1	0	1	40000	120000	0	0	6
2	1	1	0	1	40000	68992	0	0	6
2	1	1	0	1	40000	70992	0	0	6
2	1	1	0	1	40000	86992	0	0	6	0.05
3	1	1	0	1	40000	88992	0	0	9
3	1	1	0	1	40000	98992	0	0	9
3	1	1	0	1	40000	54992	0	0	9
3	1	1	0	1	40000	100000	0	0	9
3	1	1	0	1	13392	90000	0	1	9
3	1	1	0	1	40000	90992	0	0	9
3	1	1	0	1	15360	92000	0	1	9
3	1	0	0	1	40000	50992	0	0	9
3	1	0	0	1	40000	92992	0	0	9
3	1	0	0	1	40000	34000	0	0	9
3	1	0	0	1	40000	82000	0	0	9
3	1	0	0	1	40000	40992	0	0	9
3	1	0	0	1	40000	60992	0	0	9
3	1	0	0	1	40000	54000	0	0	9
3	1	0	0	1	40000	94992	0	0	9
3	1	0	0	1	40000	116992	0	0	9
3	1	0	0	1	40000	74992	0	0	9
3	1	1	0	1	40000	60000	0	0	9
3	1	1	0	1	40000	88992	0	0	9
3	1	1	0	1	40000	58000	0	0	9	0
4	1	0	0	1	40000	32992	0	0	12
4	1	0	0	1	40000	56992	0	0	12
4	1	1	0	1	40000	96000	0	0	12
4	1	0	0	1	40000	94000	0	0	12
4	1	1	0	1	40000	72000	0	0	12
4	1	1	0	1	40000	78000	0	0	12
4	1	1	0	1	40000	86992	0	0	12
4	1	1	0	1	40000	78000	0	0	12
4	1	1	0	1	40000	106000	0	0	12
4	1	1	0	1	40000	44000	0	0	12
4	1	1	0	1	40000	112992	0	0	12
4	1	1	0	1	40000	88992	0	0	12
4	1	1	0	1	40000	38000	0	0	12
4	1	0	0	1	40000	66000	0	0	12
4	1	0	0	1	40000	92000	0	1	12
4	1	1	0	1	40000	84992	0	1	12
4	1	0	0	1	40000	36000	0	0	12
4	1	0	0	1	40000	40992	0	0	12
4	1	0	1	0	1024	32000	0	0	12
4	1	1	0	1	40000	90000	0	0	12	0.05
5	1	1	0	1	40000	114992	0	0	15
5	1	0	0	1	40000	44000	0	0	15
5	1	0	0	1	40000	34992	0	0	15
5	1	0	0	1	40000	32000	0	0	15
5	1	0	0	1	40000	80992	0	0	15
5	1	0	0	1	40000	60992	0	0	15
5	1	0	0	1	40000	56000	0	0	15
5	1	0	0	1	40000	118000	0	0	15
5	1	0	0	1	40000	102000	0	0	15
5	1	1	0	1	40000	76992	0	0	15
5	1	1	0	1	40000	120000	0	0	15
5	1	1	0	1	40000	50000	0	0	15
5	1	0	0	1	40000	114000	0	0	15
5	1	1	0	1	40000	74992	0	0	15
5	1	1	0	1	40000	114992	0	1	15
5	1	1	0	1	40000	74992	0	0	15
5	1	1	0	1	40000	62000	0	0	15
5	1	1	0	1	40000	36992	0	0	15
5	1	1	0	1	40000	76992	0	0	15
5	1	1	0	1	40000	108000	0	0	15	0
6	1	1	0	1	40000	60000	0	0	18
6	1	1	0	1	40000	32000	0	0	18
6	1	1	0	1	40000	88992	0	0	18
6	1	1	0	1	40000	44000	0	0	18
6	1	1	0	1	40000	102000	0	0	18
6	1	1	0	1	40000	38000	0	0	18
6	1	1	0	1	40000	100000	0	0	18
6	1	1	0	1	40000	38992	0	0	18
6	1	1	0	1	40000	116000	0	0	18
6	1	1	0	1	40000	74992	0	0	18
6	1	1	0	1	40000	40992	0	0	18
6	1	1	0	1	40000	100000	0	0	18
6	1	1	0	1	40000	34000	0	0	18
6	1	0	0	1	40000	96000	0	0	18
6	1	0	0	1	40000	74992	0	0	18
6	1	0	0	1	40000	68992	0	0	18
6	1	1	0	1	40000	56992	0	0	18
6	1	1	0	1	40000	82000	0	0	18
6	1	1	0	1	40000	84992	0	0	18
6	1	0	0	1	40000	38992	0	0	18	0
7	1	1	0	1	12896	116000	0	1	21
7	1	0	0	1	40000	118000	0	0	21
7	1	1	0	1	40000	40000	0	0	21
7	1	1	0	1	40000	104992	0	0	21
7	1	0	0	1	40000	42000	0	0	21
7	1	0	0	1	40000	48000	0	0	21
7	1	0	0	1	40000	116000	0	0	21
7	1	0	0	1	40000	112000	0	0	21
7	1	0	0	1	40000	72000	0	0	21
7	1	0	0	1	40000	68000	0	0	21
7	1	0	0	1	40000	102000	0	0	21
7	1	1	0	1	40000	50992	0	0	21
7	1	1	0	1	40000	64992	0	1	21
7	1	1	0	1	40000	70000	0	0	21
7	1	1	0	1	40000	50992	0	0	21
7	1	1	0	1	40000	84992	0	0	21
7	1	1	0	1	1680	36000	0	1	21
7	1	1	0	1	40000	80000	0	0	21
7	1	1	0	1	40000	66000	0	0	21
7	1	1	0	1	40000	72000	0	1	21	0
8	1	1	0	1	40000	62992	0	0	6
8	1	1	0	1	40000	82000	0	0	6
8	1	1	0	1	40000	90992	0	0	6
8	1	1	0	1	40000	116000	0	0	6
8	1	1	0	1	40000	98992	0	0	6
8	1	1	0	1	40000	70000	0	0	6
8	1	1	0	1	40000	36000	0	0	6
8	1	1	0	1	40000	76992	0	0	6
8	1	1	0	1	40000	58992	0	0	6
8	1	1	0	1	40000	110992	0	1	6
8	1	0	0	1	40000	68992	0	1	6
8	1	1	0	1	40000	94000	0	0	6
8	1	1	0	1	40000	88992	0	0	6
8	1	1	0	1	40000	112000	0	0	6
8	1	1	0	1	40000	110000	0	0	6
8	1	1	0	1	40000	58000	0	0	6
8	1	0	0	1	40000	42000	0	0	6
8	1	0	0	1	40000	78992	0	0	6
8	1	0	0	1	40000	90000	0	0	6
8	1	0	0	1	40000	92992	0	1	6	0
9	1	1	0	1	40000	68000	0	0	3
9	1	1	0	1	40000	90992	0	0	3
	1	0	0	1	40000	34992	0	0	3
	1	0	0	1	40000	40992	0	0	3
	1	0	0	1	40000	36992	0	0	3
	1	0	0	1	40000	62992	0	0	3
	1	0	0	1	40000	42992	0	0	3
	1	0	0	1	40000	64000	0	0	3
	1	0	0	1	40000	106000	0	0	3
	1	0	0	1	40000	58992	0	0	3
	1	1	0	1	40000	102992	0	0	3
	1	1	0	1	40000	62000	0	0	3
	1	1	0	1	40000	110992	0	0	3
	1	1	0	1	40000	30000	0	0	3
	1	1	0	1	40000	94992	0	0	3
	1	1	0	1	40000	54992	0	0	3
	1	1	0	1	40000	56992	0	0	3
	1	1	0	1	40000	98992	0	0	3
	1	1	0	1	40000	102992	0	0	3
	1	1	0	1	40000	42992	0	0	3	0
10	1	0	0	1	40000	34992	0	0	6
10	1	0	0	1	40000	116000	0	0	6
	1	0	0	1	40000	62992	0	0	6
	1	0	0	1	40000	108992	0	1	6
	1	0	0	1	40000	114000	0	0	6
	1	0	0	1	40000	100992	0	0	6
	1	0	0	1	40000	88992	0	0	6
	1	1	0	1	40000	68000	0	0	6
	1	0	0	1	40000	80992	0	0	6
	1	0	0	1	40000	48000	0	0	6
	1	0	0	1	40000	32000	0	0	6
	1	1	0	1	40000	74000	0	0	6
	1	0	0	1	40000	84000	0	0	6
	1	0	0	1	40000	100992	0	0	6
	1	0	0	1	40000	48000	0	0	6
	1	0	0	1	40000	112000	0	0	6
	1	0	0	1	40000	42992	0	0	6
	1	0	0	1	40000	46000	0	0	6
	1	0	0	1	40000	56000	0	0	6
	1	0	0	1	40000	94992	0	0	6	0
11	1	1	0	1	40000	64000	0	0	9
11	1	1	0	1	40000	32000	0	0	9
	1	1	0	1	40000	58000	0	0	9
	1	0	0	1	40000	114992	0	0	9
	1	1	0	1	40000	52000	0	0	9
	1	1	0	1	40000	42000	0	0	9
	1	0	0	1	40000	62000	0	0	9
	1	0	0	1	40000	100992	0	0	9
	1	1	0	1	40000	72992	0	0	9
	1	1	0	1	40000	114000	0	0	9
	1	1	0	1	40000	66000	0	0	9
	1	1	0	1	40000	64000	0	0	9
	1	0	0	1	40000	78000	0	0	9
	1	0	0	1	40000	80992	0	0	9
	1	0	0	1	40000	52000	0	1	9
	1	1	0	1	40000	30000	0	0	9
	1	1	0	1	40000	102992	0	0	9
	1	1	0	1	40000	86000	0	0	9
	1	1	0	1	40000	106000	0	0	9
	1	0	0	1	40000	44000	0	0	9	0
12	1	1	0	1	40000	114000	0	0	13
12	1	1	0	1	40000	48992	0	0	13
	1	1	0	1	40000	84000	0	0	13
	1	0	0	1	40000	88000	0	0	13
	1	0	0	1	40000	92000	0	0	13
	1	0	0	1	40000	100992	0	0	13
	1	0	0	1	40000	92992	0	0	13
	1	0	0	1	40000	38992	0	0	13
	1	0	0	1	40000	110992	0	0	13
	1	0	0	1	40000	78992	0	0	13
	1	0	0	1	40000	48000	0	0	13
	1	0	0	1	40000	102992	0	0	13
	1	0	0	1	40000	68000	0	0	13
	1	0	0	1	40000	68992	0	0	13
	1	0	0	1	40000	86000	0	0	13
	1	0	0	1	40000	38000	0	0	13
	1	0	0	1	40000	92000	0	0	13
	1	0	0	1	40000	110000	0	0	13
	1	0	0	1	40000	66000	0	0	13
	1	0	0	1	40000	60992	0	0	13	0
13	1	1	0	1	38128	42992	0	1	3
	1	1	0	1	32496	80992	0	1	3
	1	1	0	1	40000	70000	0	0	3
	1	1	0	1	40000	98992	0	0	3
	1	1	0	1	40000	60000	0	0	3
	1	1	0	1	40000	110000	0	0	3
	1	1	0	1	40000	120000	0	0	3
	1	1	1	0	176	100992	0	0	3
	1	0	0	1	40000	48000	0	0	3
	1	0	0	1	40000	32992	0	0	3
	1	0	0	1	40000	116000	0	0	3
	1	0	0	1	40000	120000	0	0	3
	1	0	0	1	40000	32992	0	0	3
	1	0	0	1	40000	34992	0	0	3
	1	1	0	1	40000	66992	0	0	3
	1	1	0	1	40000	44992	0	0	3
	1	1	0	1	40000	36992	0	0	3
	1	1	0	1	40000	70000	0	0	3
	1	1	0	1	40000	102992	0	0	3
	1	1	0	1	40000	56000	0	0	3	0.05
14	1	0	0	1	40000	50000	0	1	7
	1	1	0	1	40000	50000	0	0	7
	1	1	0	1	40000	76000	0	0	7
	1	1	0	1	40000	106992	0	1	7
	1	0	0	1	40000	70000	0	1	7
	1	1	0	1	40000	96992	0	1	7
	1	1	0	1	40000	72992	0	1	7
	1	1	0	1	40000	52992	0	0	7
	1	1	0	0	1264	104000	0	1	7
	1	0	0	1	40000	44000	0	1	7
	1	1	0	1	40000	36000	0	0	7
	1	1	1	1	39840	64000	0	1	7
	1	1	0	1	40000	30000	0	0	7
	1	1	0	1	40000	82992	0	0	7
	1	1	0	1	40000	112000	0	1	7
	1	0	0	1	40000	94000	0	1	7
	1	0	0	1	40000	88000	0	0	7
	1	1	0	1	40000	86992	0	1	7
	1	1	0	1	40000	90992	0	0	7
	1	1	0	1	40000	112000	0	1	7	0.05
15	1	1	0	1	40000	76992	0	1	2
	1	0	0	1	40000	62992	0	0	2
	1	0	0	1	40000	30000	0	1	2
	1	1	0	1	40000	38000	0	0	2
	1	1	0	1	40000	76992	0	0	2
	1	1	0	1	40000	48000	0	0	2
	1	1	0	1	40000	30992	0	0	2
	1	1	0	1	40000	102992	0	1	2
	1	0	0	1	40000	98000	0	0	2
	1	0	1	1	34240	82000	0	1	2
	1	1	0	1	40000	112000	0	1	2
	1	1	0	1	40000	66000	0	1	2
	1	0	0	1	40000	96000	0	1	2
	1	0	0	1	40000	48992	0	0	2
	1	0	1	0	2096	114992	0	1	2
	1	1	0	1	29504	88992	0	1	2
	1	1	0	1	40000	62992	0	1	2
	1	0	0	1	40000	84000	0	1	2
	1	1	0	0	224	86000	0	1	2
	1	0	0	1	40000	32000	0	0	2	0.1
16	1	0	0	1	40000	36000	0	0	8
	1	0	0	1	40000	60000	0	0	8
	1	0	0	1	40000	86992	0	0	8
	1	1	0	1	40000	110992	0	0	8
	1	1	0	1	40000	108000	0	0	8
	1	0	0	1	40000	96000	0	0	8
	1	1	0	1	40000	32992	0	0	8
	1	0	0	1	40000	88992	0	0	8
	1	1	0	1	40000	102000	0	0	8
	1	1	0	1	40000	98000	0	0	8
	1	1	0	1	40000	56000	0	0	8
	1	0	0	1	40000	70000	0	0	8
	1	1	0	1	40000	100000	0	0	8
	1	1	0	1	40000	32000	0	0	8
	1	1	0	1	40000	80992	0	0	8
	1	1	0	1	40000	46000	0	0	8
	1	1	0	1	40000	98992	0	0	8
	1	1	0	1	40000	86992	0	0	8
	1	0	0	1	40000	84992	0	0	8
	1	1	0	1	40000	108992	0	0	8	0
17	1	0	0	1	40000	38000	0	0	3
	1	0	0	1	40000	118000	0	0	3
	1	0	0	1	40000	50992	0	0	3
	1	0	0	1	40000	32000	0	0	3
	1	1	0	1	40000	52000	0	0	3
	1	1	0	1	40000	72992	0	0	3
	1	1	0	1	40000	58000	0	0	3
	1	1	0	1	40000	104992	0	0	3
	1	1	0	1	40000	92992	0	0	3
	1	0	0	1	40000	48000	0	0	3
	1	1	0	1	40000	48000	0	0	3
	1	1	0	1	40000	40992	0	0	3
	1	1	0	1	40000	90992	0	0	3
	1	1	0	1	40000	68992	0	0	3
	1	0	0	1	40000	98992	0	0	3
	1	0	0	1	40000	114992	0	0	3
	1	1	0	1	40000	52000	0	0	3
	1	1	0	1	40000	106000	0	0	3
	1	1	0	1	40000	50000	0	0	3
	1	1	0	1	40000	52000	0	0	3	0
18	1	1	0	1	40000	90000	0	0	4
	1	1	0	1	40000	100992	0	0	4
	1	1	0	1	40000	42992	0	0	4
	1	0	0	1	40000	80000	0	0	4
	1	0	0	1	40000	44992	0	0	4
	1	1	0	1	40000	38000	0	0	4
	1	1	0	1	40000	58992	0	0	4
	1	1	0	1	40000	70992	0	0	4
	1	1	0	1	40000	96992	0	0	4
	1	0	0	1	40000	38992	0	0	4
	1	1	0	1	40000	54000	0	0	4
	1	1	0	1	40000	66992	0	0	4
	1	1	0	1	40000	44000	0	0	4
	1	0	0	1	40000	96000	0	0	4
	1	1	0	1	40000	116992	0	0	4
	1	1	0	0	3008	114000	0	1	4
	1	0	0	1	40000	48992	0	0	4
	1	1	0	1	40000	66000	0	0	4
	1	1	0	1	40000	54992	0	0	4
	1	1	0	1	40000	104000	0	0	4	0.05
19	1	0	0	1	40000	66000	0	0	7
	1	1	0	1	40000	116992	0	0	7
	1	0	0	1	40000	30992	0	0	7
	1	0	0	1	40000	112992	0	0	7
	1	1	0	1	40000	38000	0	0	7
	1	0	0	1	40000	36992	0	0	7
	1	0	0	1	40000	54992	0	0	7
	1	0	0	1	40000	72000	0	0	7
	1	1	0	1	40000	96992	0	0	7
	1	0	0	1	40000	90000	0	0	7
	1	0	0	1	40000	66000	0	0	7
	1	0	0	1	40000	94992	0	1	7
	1	1	0	1	40000	52000	0	0	7
	1	0	0	1	40000	108992	0	0	7
	1	0	0	1	40000	78992	0	0	7
	1	1	0	1	40000	48000	0	0	7
	1	1	0	1	40000	60000	0	0	7
	1	0	0	1	40000	40000	0	0	7
	1	1	0	1	34272	84992	0	1	7
	1	1	0	1	40000	52000	0	0	7	0
20	1	0	0	1	40000	112000	0	0	8
	1	1	0	1	40000	72992	0	0	8
	1	1	0	1	40000	66992	0	0	8
	1	1	0	1	40000	60000	0	0	8
	1	1	0	1	40000	60000	0	0	8
	1	0	1	0	880	64992	0	0	8
	1	0	0	1	40000	42992	0	0	8
	1	1	0	1	40000	34000	0	0	8
	1	0	0	1	40000	66992	0	0	8
	1	0	0	1	40000	94992	0	0	8
	1	0	0	1	40000	38000	0	0	8
	1	1	0	1	40000	118992	0	0	8
	1	0	0	1	40000	38000	0	0	8
	1	0	0	1	40000	50992	0	0	8
	1	1	0	1	40000	86000	0	0	8
	1	0	0	1	40000	32000	0	0	8
	1	0	0	1	40000	40000	0	0	8
	1	0	0	1	40000	64992	0	0	8
	1	1	0	1	40000	40000	0	0	8
	1	0	0	1	40000	32000	0	0	8	0.05
fin

## Sheet: ZF13
Versuchsnummer	Reiz gegeben	link / rechts	Reaktion	Schock	Reaktionszeit	Intertrailinterval	Mode	Fehlermeldung		correct choice	average time	stabw	Escape	AVOID
1	1	1	1	1	11936	120000	0	1	1				1	0
1	1	0	0	1	40000	38000	0	0	1				0	0
1	1	0	0	1	40000	54992	0	1	1				0	0
1	1	0	0	1	40000	60000	0	1	1				0	0
1	1	0	0	1	40000	92000	0	1	1				0	0
1	1	0	1	1	12528	86000	0	1	1				1	0
1	1	1	0	1	40000	104992	0	0	1				0	0
1	1	1	0	1	40000	84000	0	0	1				0	0
1	1	1	0	1	40000	70000	0	0	1				0	0
1	1	1	0	1	40000	30992	0	0	1				0	0
1	1	1	0	1	40000	98000	0	0	1				0	0
1	1	1	0	1	40000	106992	0	0	1				0	0
1	1	1	0	1	40000	30000	0	0	1				0	0
1	1	1	0	1	40000	46992	0	0	1				0	0
1	1	0	0	1	40000	90000	0	0	1				0	0
1	1	1	0	1	40000	52000	0	0	1				0	0
1	1	1	0	1	40000	58992	0	0	1				0	0
1	1	1	0	1	40000	56000	0	0	1				0	0
1	1	1	0	1	40000	38992	0	0	1				0	0
1	1	1	0	1	40000	32992	0	0	1	0			0	0
2	1	1	1	1	10592	110000	0	0	3				1	0
2	1	0	1	1	15728	108000	0	1	3				1	0
2	1	1	0	1	14704	58992	0	1	3				1	0
2	1	0	0	1	40000	60992	0	0	3				0	0
2	1	1	0	1	40000	102000	0	1	3				0	0
2	1	1	0	1	40000	86992	0	1	3				0	0
2	1	1	0	1	40000	104000	0	0	3				0	0
2	1	0	0	1	40000	62000	0	0	3				0	0
2	1	0	0	1	40000	58000	0	0	3				0	0
2	1	1	0	1	40000	106992	0	0	3				0	0
2	1	1	0	1	40000	32000	0	0	3				0	0
2	1	1	0	1	40000	100992	0	1	3				0	0
2	1	0	0	1	40000	64992	0	1	3				0	0
2	1	0	0	1	40000	46992	0	0	3				0	0
2	1	1	1	1	34912	112000	0	0	3				1	0
2	1	0	0	1	40000	60992	0	0	3				0	0
2	1	0	1	1	36080	58992	0	0	3				1	0
2	1	1	1	1	29520	68000	0	0	3				1	0
2	1	0	0	1	40000	116992	0	0	3				0	0
2	1	0	1	1	34544	114000	0	1	3	0			1	0
3	1	0	1	1	15328	30992	0	0	5				1	0
3	1	1	1	1	13248	34992	0	0	5				1	0
3	1	0	0	1	40000	74000	0	0	5				0	0
3	1	0	0	1	40000	100992	0	0	5				0	0
3	1	1	1	0	1552	72000	0	0	5				0	-1
3	1	0	1	1	32304	86000	0	0	5				1	0
3	1	0	1	0	32	98992	0	0	5				0	-1
3	1	0	1	1	18448	104992	0	0	5				1	0
3	1	0	0	1	40000	72000	0	0	5				0	0
3	1	0	1	1	32176	108992	0	0	5				1	0
3	1	1	1	1	22256	110992	0	0	5				1	0
3	1	1	1	1	33184	86000	0	0	5				1	0
3	1	0	1	1	21200	94000	0	0	5				1	0
3	1	0	1	1	12800	94000	0	0	5				1	0
3	1	0	0	1	40000	52992	0	0	5				0	0
3	1	0	1	1	12672	94992	0	0	5				1	0
3	1	1	1	1	13408	50000	0	0	5				1	0
3	1	0	1	1	11600	64000	0	0	5				1	0
3	1	0	1	0	2608	50992	0	1	5				0	-1
3	1	1	1	1	11552	56000	0	0	5	15			1	0
4	1	1	0	1	40000	62000	0	0	7				0	0
4	1	1	0	1	40000	44992	0	0	7				0	0
4	1	1	1	1	26144	50992	0	0	7				1	0
4	1	0	1	0	8656	110992	0	0	7				0	-1
4	1	0	1	0	9712	90000	0	0	7				0	-1
4	1	1	1	1	14976	68000	0	0	7				1	0
4	1	1	1	0	48	102992	0	0	7				0	-1
4	1	1	1	0	7968	30000	0	0	7				0	-1
4	1	1	1	1	20000	92992	0	0	7				1	0
4	1	1	1	0	6608	114992	0	0	7				0	-1
4	1	1	1	0	5232	114000	0	0	7				0	-1
4	1	0	1	0	9168	50000	0	0	7				0	-1
4	1	1	1	0	8160	76000	0	0	7				0	-1
4	1	1	1	1	14272	34992	0	0	7				1	0
4	1	0	1	0	6768	110992	0	0	7				0	-1
4	1	1	1	0	7760	40992	0	0	7				0	-1
4	1	0	1	0	4752	60000	0	0	7				0	-1
4	1	0	1	0	688	44992	0	1	7				0	-1
4	1	1	1	0	9408	76000	0	0	7				0	-1
4	1	1	1	1	10912	118000	0	0	7	65			1	0
5	1	0	1	0	5104	50992	0	0	9				0	-1
5	1	0	1	0	2448	102000	0	0	9				0	-1
5	1	0	1	1	37344	106992	0	0	9				1	0
5	1	0	1	0	3024	110000	0	0	9				0	-1
5	1	1	1	0	4064	90000	0	0	9				0	-1
5	1	0	1	0	4864	42000	0	0	9				0	-1
5	1	0	1	0	2896	88992	0	0	9				0	-1
5	1	1	1	1	10208	48000	0	0	9				1	0
5	1	1	1	0	4416	36000	0	0	9				0	-1
5	1	1	1	0	5392	52000	0	0	9				0	-1
5	1	1	1	0	6000	80000	0	0	9				0	-1
5	1	0	1	1	11616	42992	0	0	9				1	0
5	1	0	1	0	3872	72000	0	0	9				0	-1
5	1	1	1	0	4064	98992	0	0	9				0	-1
5	1	0	1	0	6848	98000	0	0	9				0	-1
5	1	1	1	0	5376	64992	0	0	9				0	-1
5	1	1	1	0	3568	58992	0	1	9				0	-1
5	1	1	1	0	1584	112992	0	0	9				0	-1
5	1	1	1	0	3200	112000	0	0	9				0	-1
5	1	0	1	0	3088	70992	0	0	9	75			0	-1
6	1	0	1	0	320	88000	0	0	11				0	-1
6	1	0	1	1	14976	94992	0	0	11				1	0
6	1	0	1	0	6080	106992	0	0	11				0	-1
6	1	0	1	1	27232	104000	0	0	11				1	0
6	1	0	1	0	3744	60000	0	0	11				0	-1
6	1	1	1	1	18096	66000	0	0	11				1	0
6	1	0	1	0	1776	32992	0	0	11				0	-1
6	1	1	1	0	8400	118992	0	0	11				0	-1
6	1	0	1	0	6064	108000	0	0	11				0	-1
6	1	0	1	0	7200	60000	0	0	11				0	-1
6	1	0	1	0	6144	106992	0	0	11				0	-1
6	1	1	1	0	5952	60000	0	0	11				0	-1
6	1	1	1	0	7920	98992	0	0	11				0	-1
6	1	1	1	0	8880	50000	0	0	11				0	-1
6	1	1	1	1	10288	80000	0	0	11				1	0
6	1	1	1	1	34736	64992	0	0	11				1	0
6	1	0	1	1	16272	54992	0	0	11				1	0
6	1	1	1	0	3696	34000	0	0	11				0	-1
6	1	0	1	0	4832	66992	0	0	11				0	-1
6	1	0	1	0	4880	90992	0	0	11	70			0	-1
7	1	1	1	0	8624	78992	0	0	13				0	-1
7	1	0	1	0	432	48992	0	0	13				0	-1
7	1	0	1	1	24800	68000	0	0	13				1	0
7	1	0	1	0	4912	100992	0	0	13				0	-1
7	1	0	1	0	6864	34000	0	0	13				0	-1
7	1	0	1	0	4064	56000	0	0	13				0	-1
7	1	1	1	1	18112	70992	0	0	13				1	0
7	1	0	1	0	3232	60992	0	0	13				0	-1
7	1	0	1	0	7312	106000	0	0	13				0	-1
7	1	0	1	0	8576	30992	0	0	13				0	-1
7	1	0	1	0	5728	104992	0	1	13				0	-1
7	1	1	1	0	9392	104992	0	0	13				0	-1
7	1	0	1	1	10320	44000	0	0	13				1	0
7	1	1	1	0	4976	114000	0	0	13				0	-1
7	1	0	1	0	5168	96000	0	0	13				0	-1
7	1	0	1	0	7248	110000	0	1	13				0	-1
7	1	1	1	1	20464	30992	0	0	13				1	0
7	1	0	1	0	5648	52992	0	0	13				0	-1
7	1	1	1	1	16144	80992	0	0	13				1	0
7	1	1	1	0	4944	50000	0	0	13	75			0	-1
													41

## Sheet: ZF14
Versuchsnummer	Reiz gegeben	link / rechts	Reaktion	Schock	Reaktionszeit	Intertrailinterval	Mode	Fehlermeldung		correct choice	average time	stabw	Escape	AVOID
1	1	1	1	1	10160	116992	0	0	2				1	0
1	1	1	0	1	40000	70000	0	0	2				0	0
1	1	1	1	1	14576	54992	0	0	2				1	0
1	1	0	0	1	40000	66000	0	0	2				0	0
1	1	0	1	1	28560	114992	0	0	2				1	0
1	1	0	0	1	40000	74992	0	0	2				0	0
1	1	1	0	1	40000	76992	0	0	2				0	0
1	1	0	0	1	40000	108000	0	0	2				0	0
1	1	0	0	1	40000	58992	0	0	2				0	0
1	1	0	1	0	9104	56992	0	0	2				0	-1
1	1	1	1	1	24768	48000	0	0	2				1	0
1	1	1	0	1	40000	70992	0	0	2				0	0
1	1	1	1	1	27360	62000	0	0	2				1	0
1	1	0	1	1	21792	50000	0	0	2				1	0
1	1	1	1	0	3168	64000	0	0	2				0	-1
1	1	1	1	1	28064	76992	0	0	2				1	0
1	1	1	1	0	5440	40992	0	0	2				0	-1
1	1	0	1	1	14864	114000	0	0	2				1	0
1	1	0	1	1	13952	100000	0	0	2				1	0
1	1	1	1	1	22384	30000	0	0	2	15			1	0
2	1	1	1	1	32064	114992	0	0	4				1	0
2	1	0	1	0	2688	106992	0	0	4				0	-1
2	1	1	1	1	15344	104000	0	0	4				1	0
2	1	0	1	1	11232	72992	0	0	4				1	0
2	1	1	0	1	14736	40000	0	1	4				1	0
2	1	0	1	1	20224	30992	0	0	4				1	0
2	1	1	1	1	18880	42992	0	0	4				1	0
2	1	0	1	0	8688	100992	0	0	4				0	-1
2	1	1	1	1	13760	100000	0	0	4				1	0
2	1	0	1	0	4592	88992	0	0	4				0	-1
2	1	1	1	0	5376	100000	0	0	4				0	-1
2	1	0	1	1	27440	96000	0	0	4				1	0
2	1	0	1	1	13488	38000	0	0	4				1	0
2	1	0	0	1	40000	64992	0	0	4				0	0
2	1	1	0	1	40000	76992	0	0	4				0	0
2	1	1	0	1	40000	46992	0	0	4				0	0
2	1	1	1	1	33472	38000	0	0	4				1	0
2	1	0	1	1	29840	72000	0	0	4				1	0
2	1	0	1	1	21952	52992	0	0	4				1	0
2	1	0	1	0	5664	98992	0	0	4	15			0	-1
3	1	0	1	1	24736	36992	0	0	6				1	0
3	1	0	1	1	12112	40000	0	0	6				1	0
3	1	1	1	1	24192	110000	0	0	6				1	0
3	1	1	0	1	40000	98992	0	0	6				0	0
3	1	1	1	1	123	118000	0	0	6				0	-1
3	1	1	1	0	5776	88992	0	0	6				0	-1
3	1	0	1	1	15728	36992	0	0	6				1	0
3	1	0	0	1	40000	106992	0	0	6				0	0
3	1	0	0	1	40000	108992	0	0	6				0	0
3	1	1	0	1	40000	74000	0	0	6				0	0
3	1	1	1	1	33552	106992	0	0	6				1	0
3	1	0	1	1	27888	80992	0	0	6				1	0
3	1	1	1	1	19440	38992	0	0	6				1	0
3	1	1	1	1	23104	116992	0	0	6				1	0
3	1	0	1	1	28896	50992	0	0	6				1	0
3	1	1	1	1	33456	118000	0	0	6				1	0
3	1	1	1	1	27968	60992	0	0	6				1	0
3	1	0	1	0	4960	68992	0	0	6				0	-1
3	1	1	1	1	18144	46992	0	0	6				1	0
3	1	1	1	1	19920	74000	0	0	6	10			1	0
4	1	1	0	1	40000	64992	0	0	8				0	0
4	1	0	1	1	11328	70000	0	0	8				1	0
4	1	0	1	0	688	58000	0	0	8				0	-1
4	1	1	0	1	40000	104000	0	0	8				0	0
4	1	0	1	1	10368	84992	0	0	8				1	0
4	1	1	0	1	40000	42992	0	0	8				0	0
4	1	1	1	1	38240	114000	0	1	8				1	0
4	1	1	0	1	40000	52000	0	0	8				0	0
4	1	1	1	1	22496	90000	0	0	8				1	0
4	1	0	1	0	8688	104000	0	1	8				0	-1
4	1	1	1	1	27984	34992	0	0	8				1	0
4	1	0	1	0	3248	62000	0	0	8				0	-1
4	1	1	1	0	2576	66000	0	0	8				0	-1
4	1	0	1	0	3776	46992	0	0	8				0	-1
4	1	1	1	0	2192	108000	0	0	8				0	-1
4	1	0	1	0	8160	84000	0	0	8				0	-1
4	1	1	1	1	15616	68992	0	0	8				1	0
4	1	0	1	0	3264	54992	0	0	8				0	-1
4	1	1	1	1	20640	116000	0	0	8				1	0
4	1	1	1	1	13104	110992	0	0	8	40			1	0
5	1	0	1	0	9360	94000	0	0	10				0	-1
5	1	0	1	0	6976	46992	0	0	10				0	-1
5	1	0	1	0	9488	34992	0	0	10				0	-1
5	1	1	1	0	5408	90000	0	0	10				0	-1
5	1	0	1	0	7104	42000	0	0	10				0	-1
5	1	0	1	1	10288	72992	0	0	10				1	0
5	1	1	1	1	13296	54000	0	0	10				1	0
5	1	0	1	1	21088	84000	0	0	10				1	0
5	1	0	1	0	6720	86000	0	0	10				0	-1
5	1	1	1	0	9184	32000	0	0	10				0	-1
5	1	0	1	0	7328	80992	0	0	10				0	-1
5	1	0	1	0	1824	30000	0	0	10				0	-1
5	1	1	1	0	4912	60000	0	0	10				0	-1
5	1	1	1	0	2928	80992	0	0	10				0	-1
5	1	0	1	0	2576	106992	0	0	10				0	-1
5	1	0	1	0	3968	76992	0	0	10				0	-1
5	1	0	1	0	4736	34000	0	0	10				0	-1
5	1	0	1	0	4496	72000	0	0	10				0	-1
5	1	0	1	1	11600	100992	0	0	10				1	0
5	1	1	1	1	10960	46992	0	0	10	75			1	0
6	1	1	1	0	8432	76992	0	0	12				0	-1
6	1	0	1	0	4896	52992	0	0	12				0	-1
6	1	0	1	0	3984	52000	0	0	12				0	-1
6	1	1	1	0	7440	120000	0	0	12				0	-1
6	1	1	1	1	10592	56992	0	0	12				1	0
6	1	0	1	0	4784	92000	0	0	12				0	-1
6	1	1	1	1	12144	36992	0	0	12				1	0
6	1	0	1	0	4832	38992	0	0	12				0	-1
6	1	1	1	1	17120	90992	0	0	12				1	0
6	1	0	1	0	2896	80992	0	0	12				0	-1
6	1	0	1	0	2432	94992	0	0	12				0	-1
6	1	0	1	0	2624	52992	0	0	12				0	-1
6	1	0	1	0	3760	54000	0	0	12				0	-1
6	1	0	1	1	11536	98992	0	0	12				1	0
6	1	1	1	0	2448	78000	0	0	12				0	-1
6	1	0	0	0	7168	108000	0	1	12				0	-1
6	1	1	1	0	2352	98992	0	0	12				0	-1
6	1	0	1	0	6896	112000	0	0	12				0	-1
6	1	1	1	0	2624	118992	0	0	12				0	-1
6	1	1	1	0	9280	84992	0	0	12	80			0	-1
7	1	0	1	0	4640	74000	0	0	16				0	-1
7	1	1	1	0	6688	92992	0	0	16				0	-1
7	1	0	1	0	3904	100000	0	0	16				0	-1
7	1	1	1	0	2240	96000	0	0	16				0	-1
7	1	0	1	0	4768	56000	0	0	16				0	-1
7	1	0	1	0	4336	84992	0	0	16				0	-1
7	1	1	1	0	9296	42000	0	0	16				0	-1
7	1	0	1	0	3664	56000	0	1	16				0	-1
7	1	1	1	1	10400	98992	0	0	16				1	0
7	1	0	0	1	11136	62992	0	1	16				1	0
7	1	0	0	1	40000	96992	0	0	16				0	0
7	1	1	1	0	624	82992	0	0	16				0	-1
7	1	0	1	0	6176	38000	0	0	16				0	-1
7	1	0	1	0	8752	60992	0	0	16				0	-1
7	1	0	1	0	3008	114992	0	0	16				0	-1
7	1	1	0	1	10560	112992	0	1	16				1	0
7	1	0	1	0	7392	94000	0	0	16				0	-1
7	1	0	1	0	4048	82992	0	0	16				0	-1
7	1	1	1	0	3152	88000	0	0	16				0	-1
7	1	0	1	0	3024	64992	0	0	16	80			0	-1
													55
