# Supplementary material for: Extremely low frequency magnetic field distracts zebrafish from a visual cognitive task
Source: Sci Rep. 2025 Mar 12;15:8589. doi: 10.1038/s41598-025-90194-x (PMC11903689; doi:10.1038/s41598-025-90194-x)
Supplement: Supplementary file 1 — Supplementary Material 1. [file 41598_2025_90194_MOESM1_ESM.zip › ZIP/41598_2025_90194_MOESM3_ESM.xlsx]

## Sheet: ZF1
Versuchsnummer	Reiz gegeben	link / rechts	Reaktion	Schock	Reaktionszeit	Intertrailinterval	Mode	Fehlermeldung		correct choice	average time	stabw	Escape	AVOID
1	1	1	0	1	15200	80992	0	1					1	0
1	1	0	1	0	3056	74000	0	0					0	-1
1	1	1	1	0	4992	114000	0	0					0	-1
1	1	1	0	1	40000	44000	0	0					0	0
1	1	1	0	1	19312	58000	0	1					1	0
1	1	0	0	1	40000	52000	0	0					0	0
1	1	1	0	1	40000	60000	0	1					0	0
1	1	0	0	1	40000	120000	0	0					0	0
1	1	1	0	1	40000	34000	0	0					0	0
1	1	1	0	1	40000	110000	0	0					0	0
1	1	0	0	1	40000	108000	0	0					0	0
1	1	1	0	1	40000	52992	0	0					0	0
1	1	0	0	1	40000	88000	0	0					0	0
1	1	1	0	1	40000	48992	0	0					0	0
1	1	1	0	1	40000	106992	0	0					0	0
1	1	0	0	1	40000	90992	0	0					0	0
1	1	0	0	1	40000	58000	0	0					0	0
1	1	0	0	1	40000	118992	0	0					0	0
1	1	0	0	1	40000	80000	0	0					0	0
1	1	0	0	1	40000	38000	0	0		0.1			0	0
2	1	1	0	1	35952	40992	0	0					1	0
2	1	1	0	1	40000	88992	0	1					0	0
2	1	1	0	1	40000	78000	0	0					0	0
2	1	1	0	1	40000	62992	0	0					0	0
2	1	0	0	1	35168	72992	0	0					1	0
2	1	1	1	0	976	60000	0	0					0	-1
2	1	1	0	1	40000	52992	0	0					0	0
2	1	1	0	1	40000	96992	0	0					0	0
2	1	1	0	1	40000	50000	0	0					0	0
2	1	0	0	1	40000	36000	0	0					0	0
2	1	1	0	1	40000	70000	0	0					0	0
2	1	1	0	1	40000	56992	0	0					0	0
2	1	1	0	1	40000	30000	0	0					0	0
2	1	1	0	1	40000	70000	0	0					0	0
2	1	1	1	0	944	98000	0	0					0	-1
2	1	0	0	1	40000	34992	0	0					0	0
2	1	1	0	1	40000	38992	0	0					0	0
2	1	1	0	1	34560	30992	0	0					1	0
2	1	0	0	1	40000	104000	0	0					0	0
2	1	0	0	1	10416	34992	0	0		0.1			1	0
3	1	0	0	1	11360	52000	0	0					1	0
3	1	1	0	1	40000	102992	0	0					0	0
3	1	0	0	1	40000	56992	0	0					0	0
3	1	1	0	1	40000	112000	0	0					0	0
3	1	1	0	1	40000	58000	0	0					0	0
3	1	1	0	1	38784	112000	0	0					1	0
3	1	0	0	1	25328	66992	0	0					1	0
3	1	1	1	0	2144	112992	0	0					0	-1
3	1	0	0	1	40000	96000	0	0					0	0
3	1	0	0	1	11888	90992	0	0					1	0
3	1	1	0	1	11712	88992	0	0					1	0
3	1	0	0	1	13584	110992	0	0					1	0
3	1	1	0	1	15120	66992	0	0					1	0
3	1	0	1	0	2240	32000	0	0					0	-1
3	1	0	1	0	5712	90992	0	0					0	-1
3	1	0	0	1	36080	112000	0	0					1	0
3	1	1	1	0	2192	76992	0	0					0	-1
3	1	1	1	0	2768	44000	0	0					0	-1
3	1	1	1	0	2080	80992	0	0					0	-1
3	1	1	1	0	3632	66992	0	0		0.35			0	-1
4	1	0	0	1	13488	68000	0	0					1	0
4	1	1	1	0	4640	82992	0	0					0	-1
4	1	1	1	0	1488	30000	0	0					0	-1
4	1	1	1	0	1520	82992	0	0					0	-1
4	1	1	0	1	10624	52000	0	1					1	0
4	1	0	1	0	1376	30992	0	0					0	-1
4	1	1	1	0	5040	118000	0	0					0	-1
4	1	0	0	1	11088	34992	0	0					1	0
4	1	1	0	1	26432	46992	0	0					1	0
4	1	1	0	1	12480	102000	0	0					1	0
4	1	0	1	0	1248	66992	0	0					0	-1
4	1	1	1	0	1376	100000	0	0					0	-1
4	1	0	1	0	64	108992	0	0					0	-1
4	1	0	1	0	2464	108992	0	0					0	-1
4	1	0	0	1	10064	60992	0	0					1	0
4	1	1	1	0	2784	90000	0	0					0	-1
4	1	1	1	0	1936	42992	0	0					0	-1
4	1	0	0	1	23328	78000	0	1					1	0
4	1	1	1	0	992	84992	0	0					0	-1
4	1	1	1	0	256	66000	0	0		0.65			0	-1
5	1	1	0	1	14880	100000	0	0					1	0
5	1	1	1	0	6992	66000	0	0					0	-1
5	1	0	0	1	40000	78000	0	0					0	0
5	1	1	0	1	27584	38992	0	0					1	0
5	1	0	1	0	5376	104992	0	1					0	-1
5	1	1	0	1	19616	66000	0	0					1	0
5	1	0	0	1	33888	58000	0	0					1	0
5	1	0	0	1	17808	48992	0	0					1	0
5	1	1	1	0	976	110992	0	0					0	-1
5	1	1	0	1	40000	46000	0	0					0	0
5	1	1	0	1	12128	86000	0	0					1	0
5	1	1	1	0	9184	112992	0	0					0	-1
5	1	1	1	0	9008	118992	0	0					0	-1
5	1	0	1	0	8448	50000	0	0					0	-1
5	1	1	1	0	6448	74000	0	0					0	-1
5	1	0	0	0	2352	42992	0	1					0	-1
5	1	1	1	0	2416	80992	0	0					0	-1
5	1	0	1	0	7520	54992	0	0					0	-1
5	1	1	1	0	672	118000	0	0					0	-1
5	1	0	1	0	8768	64992	0	0		0.6			0	-1
6	1	1	0	1	37232	106000	0	1					1	0
6	1	1	1	0	5664	114992	0	1					0	-1
6	1	0	0	1	10256	32992	0	0					1	0
6	1	1	0	0	4784	54000	0	1					0	-1
6	1	1	0	1	40000	108992	0	0					0	0
6	1	0	1	0	1872	98992	0	1					0	-1
6	1	0	0	1	12752	98000	0	1					1	0
6	1	0	1	0	8720	96992	0	0					0	-1
6	1	1	1	0	4080	74992	0	0					0	-1
6	1	1	1	0	4896	80000	0	0					0	-1
6	1	0	1	0	2992	102000	0	0					0	-1
6	1	0	0	1	40000	94992	0	0					0	0
6	1	1	1	0	2976	116000	0	0					0	-1
6	1	1	0	1	10176	106992	0	0					1	0
6	1	1	0	1	15520	66000	0	0					1	0
6	1	1	1	0	5280	58992	0	0					0	-1
6	1	0	1	0	2240	70000	0	0					0	-1
6	1	1	1	0	3632	104000	0	0					0	-1
6	1	0	1	0	624	110000	0	0					0	-1
6	1	0	0	1	17312	74992	0	0		0.6			1	0
7	1	1	0	1	13344	56992	0	0					1	0
7	1	0	1	0	2320	94000	0	1					0	-1
7	1	0	1	0	3904	100992	0	1					0	-1
7	1	0	1	0	6000	118000	0	0					0	-1
7	1	0	1	0	3744	38992	0	0					0	-1
7	1	1	1	0	1472	100992	0	1					0	-1
7	1	0	1	0	2688	108992	0	0					0	-1
7	1	1	1	0	4384	74000	0	1					0	-1
7	1	1	1	0	2240	98992	0	1					0	-1
7	1	0	1	0	2256	56992	0	0					0	-1
7	1	0	1	0	2400	42992	0	0					0	-1
7	1	0	1	0	2048	48000	0	0					0	-1
7	1	0	1	0	2128	62000	0	1					0	-1
7	1	0	1	0	848	76000	0	0					0	-1
7	1	1	1	0	4432	72992	0	1					0	-1
7	1	1	1	0	528	80992	0	1					0	-1
7	1	1	1	0	9520	114992	0	1					0	-1
7	1	1	1	0	4336	42000	0	0					0	-1
7	1	0	0	1	40000	82000	0	0					0	0
7	1	0	0	1	10592	42992	0	0		0.85			1	0
8	1	1	1	0	5488	108992	0	0					0	-1
8	1	0	1	0	1424	72000	0	0					0	-1
8	1	1	1	0	5632	38000	0	0					0	-1
8	1	0	1	0	1088	92000	0	0					0	-1
8	1	1	1	0	4272	50992	0	0					0	-1
8	1	1	1	0	2704	36000	0	0					0	-1
8	1	1	0	1	10592	84992	0	0					1	0
8	1	0	1	0	5632	90992	0	0					0	-1
8	1	1	1	0	1280	42000	0	0					0	-1
8	1	0	1	0	5216	120000	0	0					0	-1
8	1	0	1	0	2272	108000	0	1					0	-1
8	1	1	1	0	5184	74000	0	0					0	-1
8	1	0	1	0	1472	92992	0	0					0	-1
8	1	0	1	0	4592	98992	0	0					0	-1
8	1	0	1	0	1456	74992	0	0					0	-1
8	1	0	1	0	4160	36000	0	0					0	-1
8	1	0	1	0	6272	40992	0	0					0	-1
8	1	0	1	0	2272	114000	0	0					0	-1
8	1	0	1	0	864	48000	0	0					0	-1
8	1	1	1	0	1728	52992	0	0		0.95			0	-1
9	1	1	1	0	2400	84992	0	0					0	-1
9	1	0	1	0	2784	92992	0	1					0	-1
9	1	0	1	0	2848	80992	0	0					0	-1
9	1	0	1	0	1520	50000	0	0					0	-1
9	1	1	0	1	13776	68992	0	1					1	0
9	1	1	1	0	3120	42000	0	0					0	-1
9	1	0	1	0	2608	58992	0	0					0	-1
9	1	1	1	0	2064	96000	0	0					0	-1
9	1	1	1	0	5936	64992	0	0					0	-1
9	1	1	1	0	3088	114992	0	0					0	-1
9	1	1	1	0	1632	54992	0	0					0	-1
9	1	1	1	0	7520	46992	0	0					0	-1
9	1	1	1	0	3056	50000	0	1					0	-1
9	1	0	1	0	2000	92992	0	0					0	-1
9	1	1	0	0	1584	96992	0	1					0	-1
9	1	1	1	0	4672	62992	0	0					0	-1
9	1	0	0	0	1952	54000	0	1					0	-1
9	1	1	1	0	352	100000	0	0					0	-1
9	1	1	1	0	2368	34000	0	0					0	-1
9	1	1	1	0	6976	78000	0	0		0.95			0	-1	LC reached, now test sessions without US (shock on sham mode)
10	1	1	1	0	1056	36992	0	0						-1
10	1	0	1	0	720	104992	0	1						-1
10	1	0	1	0	1120	102000	0	0						-1
10	1	1	1	0	3088	120000	0	1						-1
10	1	0	1	0	2144	54992	0	0						-1
10	1	0	1	0	2240	114992	0	0						-1
10	1	1	1	0	2144	88000	0	0						-1
10	0	1	0	1	13040	64992	0	0			0			0
10	1	1	1	0	2720	54000	0	0						-1
10	1	1	1	0	4672	106000	0	0						-1
10	1	1	1	0	2640	118000	0	0						-1
10	1	1	1	0	3648	80000	0	0						-1
10	1	1	1	0	5280	86992	0	0						-1
10	1	0	1	0	4352	118992	0	0						-1
10	0	0	0	1	10848	72000	0	0			0			0
10	1	1	1	0	3744	78992	0	0						-1
10	1	1	0	0	1728	54000	0	1						-1
10	1	1	1	0	6832	88000	0	0						-1
10	1	0	1	0	2544	56000	0	1						-1
10	1	1	1	0	5024	112992	0	0						-1
10	1	0	1	0	4944	76000	0	0						-1
10	1	1	1	0	7680	62992	0	0		1				-1
11	1	1	1	0	2768	78992	0	1						-1
11	0	1	0	1	15824	74992	0	1			0			0
11	1	0	1	0	3824	48992	0	1						-1
11	1	0	1	0	1568	114992	0	0						-1
11	1	1	1	0	2240	120000	0	0						-1
11	1	0	1	0	3696	36992	0	0						-1
11	0	0	0	1	40000	76992	0	0			0			0
11	1	0	1	0	2672	106000	0	0						-1
11	1	1	1	0	2992	64992	0	0						-1
11	1	1	1	0	2272	118992	0	0						-1
11	1	0	1	0	5072	60992	0	0						-1
11	1	1	1	0	2912	82992	0	0						-1
11	1	0	1	0	3248	60992	0	0						-1
11	1	0	1	0	2576	96992	0	0						-1
11	1	1	0	1	10560	34992	0	1						0
11	1	1	1	0	3360	74000	0	1						-1
11	1	1	1	0	5920	32992	0	0						-1
11	1	0	1	0	3936	70000	0	0						-1
11	1	1	0	1	10512	48992	0	1						0
11	1	0	1	0	1568	88000	0	1						-1
11	1	1	0	1	40000	112992	0	1						0
11	1	1	1	0	2960	72000	0	0		0.85				-1
12	1	0	1	0	1648	82000	0	1						-1
12	1	1	1	0	5872	108992	0	0						-1
12	1	1	1	0	2496	64000	0	0						-1
12	0	1	0	1	21632	94000	0	1			0			0
12	1	0	1	0	4496	114992	0	0						-1
12	1	1	1	0	864	116992	0	1						-1
12	1	0	1	0	9936	74992	0	0						-1
12	0	0	0	1	16544	106992	0	0			0			0
12	1	1	1	0	3024	42992	0	0						-1
12	1	1	1	0	7952	74992	0	0						-1
12	1	0	1	0	3904	112000	0	0						-1
12	1	1	1	0	9744	112000	0	0						-1
12	1	0	1	0	5072	40000	0	0						-1
12	1	1	0	1	40000	40000	0	0						0
12	1	1	1	0	3072	30000	0	0						-1
12	1	0	0	1	30560	48992	0	0						0
12	1	1	1	0	7488	82992	0	0						-1
12	1	0	1	0	2528	52992	0	0						-1
12	1	0	1	0	4400	86992	0	0						-1
12	1	0	1	0	4192	64000	0	0						-1
12	1	0	1	0	3600	66992	0	0						-1
12	1	0	1	0	3696	116000	0	0		0.9				-1
13	1	0	1	0	2752	74000	0	0						-1
13	0	0	0	1	40000	36000	0	0			0			0
13	1	1	0	1	21984	92992	0	0						0
13	1	0	0	0	3472	42992	0	1						-1
13	1	1	1	0	1424	70992	0	1						-1
13	1	1	1	0	2208	90000	0	0						-1
13	1	0	1	0	4672	46000	0	0						-1
13	1	1	1	0	1888	116000	0	0						-1
13	1	0	1	0	2848	36000	0	0						-1
13	0	0	1	0	7376	58992	0	0			1			-1
13	1	0	1	0	2656	48000	0	0						-1
13	1	1	1	0	1984	92000	0	0						-1
13	1	1	1	0	1520	70000	0	0						-1
13	1	0	1	0	3856	78992	0	0						-1
13	1	0	1	0	2896	34992	0	0						-1
13	1	0	1	0	3232	84000	0	0						-1
13	1	0	1	0	2528	48992	0	0						-1
13	1	1	1	0	6112	100992	0	0						-1
13	1	0	1	0	1888	108000	0	0						-1
13	1	0	1	0	4880	72000	0	0						-1
13	1	1	1	0	2560	40000	0	0						-1
13	1	0	1	0	2448	62992	0	0		0.95				-1
14	1	1	1	0	2192	118000	0	0						-1
14	1	0	1	0	1904	72992	0	0						-1
14	1	0	1	0	2960	74992	0	0						-1
14	1	1	1	0	3328	104000	0	0						-1
14	1	0	1	0	2528	44000	0	0						-1
14	1	1	1	0	8080	56992	0	0						-1
14	0	1	0	1	34912	80992	0	0			0			0
14	1	0	1	0	5760	100992	0	0						-1
14	1	0	1	0	2928	94992	0	0						-1
14	1	1	1	0	144	120000	0	0						-1
14	1	1	1	0	6256	64000	0	0						-1
14	1	0	1	0	2752	90000	0	0						-1
14	1	1	1	0	3504	100992	0	0						-1
14	0	1	1	0	9216	50000	0	0			1			-1
14	1	0	1	0	4944	94000	0	0						-1
14	1	0	1	0	4992	106992	0	0						-1
14	1	0	1	0	6368	88000	0	0						-1
14	1	0	1	0	3472	108000	0	0						-1
14	1	0	1	0	4864	88000	0	0						-1
14	1	0	1	0	3664	88000	0	0						-1
14	1	1	1	0	9600	36992	0	0						-1
14	1	0	1	0	3728	92000	0	0		1				-1
													37

## Sheet: ZF2
Versuchsnummer	Reiz gegeben	link / rechts	Reaktion	Schock	Reaktionszeit	Intertrailinterval	Mode	Fehlermeldung		correct choice	average time	stabw	Escape	AVOID
1	1	1	0	1	19040	32000	0	0					1	0
1	1	1	0	1	40000	52000	0	0					0	0
1	1	1	0	1	28384	86000	0	0					1	0
1	1	0	1	0	2048	94992	0	1					0	-1
1	1	1	0	0	3312	98000	0	1					0	-1
1	1	0	1	0	2736	90992	0	1					0	-1
1	1	0	1	0	5488	64992	0	0					0	-1
1	1	0	0	0	3392	42992	0	1					0	-1
1	1	1	1	0	7120	76000	0	0					0	-1
1	1	0	0	1	11216	96992	0	0					1	0
1	1	1	1	0	3872	70992	0	0					0	-1
1	1	0	1	0	5744	106000	0	1					0	-1
1	1	0	1	0	3920	78992	0	0					0	-1
1	1	1	0	1	18928	100992	0	0					1	0
1	1	1	0	1	40000	92992	0	0					0	0
1	1	0	1	0	7360	68000	0	1					0	-1
1	1	0	0	1	40000	44000	0	0					0	0
1	1	0	0	1	26544	52000	0	1					1	0
1	1	0	0	1	31248	106992	0	1					1	0
1	1	1	0	1	11968	46000	0	0		0.5			1	0
2	1	1	0	1	40000	54000	0	0					0	0
2	1	1	0	1	40000	80000	0	0					0	0
2	1	0	0	1	40000	96992	0	0					0	0
2	1	1	0	1	40000	74992	0	0					0	0
2	1	1	0	1	40000	112000	0	0					0	0
2	1	1	0	1	40000	68992	0	0					0	0
2	1	1	0	1	40000	42000	0	0					0	0
2	1	0	0	1	40000	102000	0	0					0	0
2	1	0	0	1	40000	110000	0	0					0	0
2	1	0	0	1	40000	58992	0	1					0	0
2	1	1	0	1	40000	96000	0	0					0	0
2	1	1	0	1	40000	64000	0	0					0	0
2	1	1	0	1	40000	110000	0	1					0	0
2	1	0	1	0	5568	34992	0	0					0	-1
2	1	0	1	0	5056	80992	0	0					0	-1
2	1	0	0	1	29984	56992	0	1					1	0
2	1	1	0	1	40000	114992	0	0					0	0
2	1	1	0	1	16928	70000	0	0					1	0
2	1	0	0	1	10816	82000	0	0					1	0
2	1	0	0	1	40000	56992	0	0		0.1			0	0
3	1	1	0	1	40000	106992	0	0					0	0
3	1	1	0	1	40000	96000	0	0					0	0
3	1	0	0	1	40000	102992	0	0					0	0
3	1	0	1	0	3136	34000	0	0					0	-1
3	1	1	0	1	40000	54992	0	0					0	0
3	1	1	0	1	40000	100992	0	1					0	0
3	1	0	0	1	40000	58000	0	0					0	0
3	1	1	1	0	3440	102000	0	0					0	-1
3	1	0	0	1	11280	106000	0	0					1	0
3	1	0	0	1	40000	104992	0	1					0	0
3	1	0	1	0	9184	66992	0	0					0	-1
3	1	1	1	0	6064	66992	0	1					0	-1
3	1	0	0	1	10896	110992	0	0					1	0
3	1	0	0	1	37600	38000	0	0					1	0
3	1	1	1	0	4448	84000	0	0					0	-1
3	1	0	0	1	10544	44992	0	0					1	0
3	1	1	1	0	6464	32992	0	0					0	-1
3	1	1	0	1	11088	70992	0	0					1	0
3	1	1	1	0	8160	62000	0	0					0	-1
3	1	1	0	1	10816	38992	0	0		0.35			1	0
4	1	1	1	0	1984	52992	0	0					0	-1
4	1	0	1	0	2400	66992	0	0					0	-1
4	1	1	1	0	1632	110000	0	1					0	-1
4	1	1	1	0	4272	78000	0	0					0	-1
4	1	0	1	0	2688	32992	0	0					0	-1
4	1	0	1	0	1120	108000	0	0					0	-1
4	1	0	1	0	8800	114992	0	0					0	-1
4	1	0	0	1	16672	116000	0	1					1	0
4	1	0	1	0	4240	84992	0	0					0	-1
4	1	0	0	0	4512	70992	0	1					0	-1
4	1	0	1	0	6688	82000	0	0					0	-1
4	1	0	1	0	7776	84000	0	0					0	-1
4	1	1	0	1	40000	44000	0	0					0	0
4	1	0	1	0	7296	62992	0	0					0	-1
4	1	0	0	0	3440	118992	0	1					0	-1
4	1	1	1	0	5920	102992	0	0					0	-1
4	1	1	0	1	26592	114992	0	0					1	0
4	1	0	1	0	1056	38992	0	0					0	-1
4	1	1	1	0	976	80992	0	0					0	-1
4	1	0	1	0	3152	100000	0	0		0.85			0	-1
5	1	0	1	0	5600	46000	0	0					0	-1
5	1	1	1	0	3840	90000	0	0					0	-1
5	1	1	1	0	4352	60000	0	0					0	-1
5	1	1	1	0	5456	96000	0	1					0	-1
5	1	1	1	0	6848	86992	0	0					0	-1
5	1	0	1	0	8880	72000	0	0					0	-1
5	1	1	1	0	5600	34000	0	0					0	-1
5	1	0	1	0	6752	66992	0	0					0	-1
5	1	1	1	0	7472	100000	0	0					0	-1
5	1	0	0	1	11360	68000	0	0					1	0
5	1	1	1	0	8384	118000	0	0					0	-1
5	1	0	1	0	7968	72000	0	0					0	-1
5	1	1	1	0	6896	54992	0	0					0	-1
5	1	0	1	0	7344	38000	0	0					0	-1
5	1	0	1	0	3392	90992	0	0					0	-1
5	1	0	1	0	8448	74992	0	0					0	-1
5	1	0	1	0	3648	60992	0	1					0	-1
5	1	0	1	0	4928	56000	0	0					0	-1
5	1	1	1	0	5680	100000	0	0					0	-1
5	1	1	1	0	5232	44992	0	0		0.95			0	-1
6	1	1	1	0	7920	40992	0	1					0	-1
6	1	0	1	0	5542	64000	0	1					0	-1
6	1	1	1	0	4992	62992	0	1					0	-1
6	1	0	1	0	4208	38000	0	0					0	-1
6	1	1	1	0	5280	32992	0	0					0	-1
6	1	1	1	0	5632	46000	0	0					0	-1
6	1	1	1	0	6768	86992	0	0					0	-1
6	1	1	1	0	3312	104000	0	0					0	-1
6	1	0	1	0	4384	68000	0	0					0	-1
6	1	0	1	0	3696	84992	0	0					0	-1
6	1	0	1	0	5152	60000	0	0					0	-1
6	1	0	1	0	4672	80000	0	0					0	-1
6	1	1	1	0	8752	38992	0	0					0	-1
6	1	0	1	0	5152	104000	0	0					0	-1
6	1	0	1	0	4256	48000	0	0					0	-1
6	1	1	1	0	4000	46000	0	0					0	-1
6	1	0	1	0	3568	104992	0	0					0	-1
6	1	0	1	0	5088	88000	0	0					0	-1
6	1	1	1	0	7360	78000	0	0		1			0	-1	LC reached, now test sessions without US (shock on sham mode)
7	1	0	1	0	7152	74992	0	0						-1
7	1	1	0	1	17216	52000	0	0						0
7	1	0	1	0	3984	112992	0	0						-1
7	1	1	1	0	5440	64992	0	0						-1
7	1	1	1	0	3760	68992	0	0						-1
7	1	1	1	0	5936	88000	0	0						-1
7	1	0	1	0	4464	120000	0	0						-1
7	1	1	1	0	6976	92000	0	0						-1
7	1	0	1	0	4768	96992	0	0						-1
7	1	0	1	0	3776	100000	0	0						-1
7	1	0	1	0	5968	50992	0	0						-1
7	1	0	1	0	4352	52992	0	1						-1
7	1	0	1	0	5616	42992	0	0						-1
7	0	0	0	1	24832	48992	0	0			0			0
7	1	1	1	0	8800	112992	0	0						-1
7	0	1	0	1	40000	60000	0	0			0			0
7	1	0	1	0	5344	64992	0	0						-1
7	1	0	1	0	5568	34000	0	0						-1
7	1	1	1	0	6080	38000	0	0						-1
7	1	1	1	0	4432	76000	0	0						-1
7	1	1	0	1	11152	42000	0	0						0
7	1	0	1	0	3696	38000	0	0		0.9				-1
8	1	1	1	0	8960	114000	0	0						-1
8	0	1	0	1	40000	48992	0	0			0			0
8	1	1	1	0	4336	72992	0	0						-1
8	1	0	1	0	3680	56992	0	0						-1
8	1	1	1	0	4752	64000	0	0						-1
8	1	1	1	0	6624	38992	0	0						-1
8	1	0	1	0	4448	116992	0	0						-1
8	1	1	1	0	1360	68992	0	0						-1
8	1	1	1	0	5472	114000	0	0						-1
8	1	0	1	0	4976	82000	0	0						-1
8	1	0	1	0	4560	32992	0	0						-1
8	1	1	1	0	5072	60000	0	0						-1
8	1	1	1	0	768	94000	0	1						-1
8	1	0	1	0	6080	40000	0	0						-1
8	1	1	1	0	3632	36992	0	0						-1
8	1	0	1	0	4672	106992	0	0						-1
8	1	1	1	0	6272	116992	0	0						-1
8	0	1	0	1	40000	98000	0	1			0			0
8	1	0	1	0	6592	72000	0	0						-1
8	1	0	1	0	6304	44000	0	0						-1
8	1	1	1	0	4272	94000	0	0						-1
8	1	0	1	0	9120	116000	0	0		1				-1
9	1	1	1	0	4320	70000	0	0						-1
9	1	0	1	0	4512	80000	0	0						-1
9	1	1	1	0	4880	102000	0	0						-1
9	1	0	1	0	5936	30992	0	0						-1
9	1	0	1	0	1424	120000	0	0						-1
9	1	1	0	1	18752	48000	0	0						0
9	1	1	1	0	3680	112992	0	0						-1
9	1	1	0	0	5040	72992	0	1						-1
9	1	1	1	0	3136	112992	0	0						-1
9	0	1	0	1	40000	54000	0	0			0			0
9	1	0	1	0	4960	64000	0	0						-1
9	1	0	1	0	4528	98000	0	0						-1
9	1	0	1	0	5296	100992	0	0						-1
9	1	0	1	0	2832	52000	0	0						-1
9	0	0	0	1	40000	74000	0	0			0			0
9	1	1	1	0	5840	64000	0	0						-1
9	1	1	1	0	7872	38992	0	0						-1
9	1	1	1	0	5904	38992	0	0						-1
9	1	0	1	0	4672	34000	0	1						-1
9	1	1	1	0	3952	68992	0	0						-1
9	1	1	1	0	4272	66000	0	0						-1
9	1	1	1	0	4592	74992	0	0		0.95				-1
10	1	0	1	0	3120	118992	0	0						-1
10	1	0	1	0	2496	86000	0	0						-1
10	1	1	1	0	9776	96992	0	0						-1
10	1	0	1	0	9744	58992	0	0						-1
10	1	0	1	0	7360	94000	0	0						-1
10	1	1	1	0	8320	34992	0	0						-1
10	1	0	0	1	10784	58000	0	0						0
10	0	0	0	1	22736	64000	0	1			0			0
10	1	1	1	0	4592	92000	0	0						-1
10	1	1	1	0	8480	38992	0	0						-1
10	1	0	1	0	9952	78000	0	0						-1
10	1	0	0	1	10816	82992	0	0						0
10	1	0	1	0	9504	60000	0	0						-1
10	1	1	1	0	9712	88000	0	0						-1
10	1	0	1	0	9296	106000	0	0						-1
10	1	0	1	0	5184	94992	0	1						-1
10	1	0	1	0	6528	120000	0	0						-1
10	1	0	1	0	7792	38000	0	0						-1
10	1	0	1	0	6480	100000	0	0						-1
10	1	0	0	1	12192	64992	0	0						0
10	0	1	0	1	11328	88992	0	0			0			0
10	1	1	1	0	4160	38992	0	0		0.85				-1
11	1	1	1	0	2544	102992	0	0						-1
11	1	1	1	0	5072	34000	0	0						-1
11	1	0	1	0	3568	110000	0	0						-1
11	1	0	1	0	7184	80000	0	0						-1
11	1	0	1	0	4560	96992	0	0						-1
11	1	1	1	0	6576	78000	0	0						-1
11	1	1	1	0	6160	106000	0	0						-1
11	1	1	0	1	10176	46992	0	0						0
11	1	0	1	0	4544	76992	0	0						-1
11	0	0	0	1	40000	46000	0	0			0			0
11	1	1	1	0	5840	104992	0	0						-1
11	1	1	0	1	10144	52000	0	0						0
11	0	1	0	1	40000	64000	0	0			0			0
11	1	0	0	1	10896	106992	0	0						0
11	1	1	1	0	8608	94992	0	0						-1
11	1	1	1	0	8928	82000	0	0						-1
11	1	0	1	0	4240	116992	0	0						-1
11	1	0	0	1	11248	70992	0	1						0
11	1	0	0	1	10256	42992	0	0						0
11	1	1	1	0	4944	106000	0	0						-1
11	1	1	1	0	5056	108992	0	0						-1
11	1	1	1	0	2592	72000	0	0		0.75				-1
													19

## Sheet: ZF3
Versuchsnummer	Reiz gegeben	link / rechts	Reaktion	Schock	Reaktionszeit	Intertrailinterval	Mode	Fehlermeldung		correct choice	average time	stabw	Escape	AVOID
1	1	1	1	0	1600	42000	0	0					0	-1
1	1	0	0	1	40000	48000	0	0					0	0
1	1	0	0	1	15504	58992	0	0					1	0
1	1	1	0	1	15840	104000	0	0					1	0
1	1	1	0	1	23040	92000	0	1					1	0
1	1	1	0	1	12512	90992	0	0					1	0
1	1	1	0	1	21536	98000	0	0					1	0
1	1	0	0	1	10768	112000	0	1					1	0
1	1	1	1	0	7312	58000	0	0					0	-1
1	1	1	1	0	7504	60000	0	0					0	-1
1	1	0	1	0	5136	60992	0	0					0	-1
1	1	1	1	0	7392	108992	0	0					0	-1
1	1	1	0	1	11904	52000	0	0					1	0
1	1	1	0	1	13584	82000	0	0					1	0
1	1	0	0	1	11680	50992	0	0					1	0
1	1	1	0	1	10304	116992	0	0					1	0
1	1	1	0	1	13120	84000	0	1					1	0
1	1	1	0	1	15872	62992	0	0					1	0
1	1	1	1	0	7824	40000	0	0					0	-1
1	1	1	1	0	6512	84992	0	0		0.35			0	-1
2	1	1	1	0	7264	74000	0	0					0	-1
2	1	1	0	1	13328	48000	0	0					1	0
2	1	1	0	1	16320	102992	0	1					1	0
2	1	0	1	0	3504	82000	0	0					0	-1
2	1	0	1	0	2976	86000	0	0					0	-1
2	1	1	1	0	7984	86000	0	0					0	-1
2	1	1	1	0	4800	34992	0	0					0	-1
2	1	1	1	0	3424	110992	0	0					0	-1
2	1	1	1	0	5872	80992	0	0					0	-1
2	1	1	0	1	12432	112992	0	0					1	0
2	1	0	0	1	20544	114000	0	0					1	0
2	1	0	1	0	3184	118000	0	0					0	-1
2	1	0	1	0	6848	84992	0	0					0	-1
2	1	0	1	0	4896	118000	0	0					0	-1
2	1	1	1	0	256	54992	0	0					0	-1
2	1	0	1	0	688	88992	0	0					0	-1
2	1	0	1	0	3952	96000	0	0					0	-1
2	1	0	1	0	3616	88992	0	0					0	-1
2	1	1	1	0	5008	46992	0	0					0	-1
2	1	0	1	0	5488	68000	0	0		0.8			0	-1
3	1	1	1	0	2096	58000	0	0					0	-1
3	1	1	1	0	3328	42992	0	0					0	-1
3	1	1	0	0	7552	76000	0	1					0	-1
3	1	0	1	0	1984	100000	0	0					0	-1
3	1	1	1	0	5568	112992	0	1					0	-1
3	1	0	1	0	5152	56992	0	0					0	-1
3	1	1	1	0	2848	76992	0	1					0	-1
3	1	1	1	0	4192	32992	0	0					0	-1
3	1	0	0	1	10688	94992	0	0					1	0
3	1	0	0	1	18912	46992	0	1					1	0
3	1	0	1	0	2560	62000	0	0					0	-1
3	1	1	1	0	3520	46992	0	0					0	-1
3	1	1	0	1	15728	64992	0	0					1	0
3	1	1	0	1	15792	50992	0	0					1	0
3	1	1	0	1	11776	58992	0	0					1	0
3	1	1	0	1	13856	30992	0	1					1	0
3	1	0	1	0	6208	44000	0	1					0	-1
3	1	1	1	0	6816	114992	0	0					0	-1
3	1	0	1	0	8656	62992	0	0					0	-1
3	1	1	0	1	14704	58992	0	0		0.65			1	0
4	1	0	1	0	8544	106000	0	0					0	-1
4	1	1	1	0	656	118000	0	0					0	-1
4	1	1	1	0	4944	96992	0	0					0	-1
4	1	0	0	1	10320	36992	0	0					1	0
4	1	1	1	0	6752	60000	0	0					0	-1
4	1	1	0	1	12400	58000	0	0					1	0
4	1	1	0	1	10288	52992	0	0					1	0
4	1	1	0	1	10784	72000	0	0					1	0
4	1	1	1	0	6688	84992	0	0					0	-1
4	1	1	1	0	5504	64992	0	0					0	-1
4	1	1	1	0	8656	112992	0	0					0	-1
4	1	1	1	0	9088	94992	0	0					0	-1
4	1	1	1	0	5264	50000	0	0					0	-1
4	1	1	0	1	10480	106000	0	0					1	0
4	1	1	0	1	11824	52000	0	1					1	0
4	1	1	1	0	4688	110992	0	0					0	-1
4	1	0	1	0	6448	110000	0	0					0	-1
4	1	1	0	1	13296	30992	0	0					1	0
4	1	1	0	1	12144	58992	0	0					1	0
4	1	1	1	0	7440	116992	0	0		0.6			0	-1
5	1	0	1	0	7568	88992	0	0					0	-1
5	1	1	0	1	13024	74992	0	0					1	0
5	1	0	1	0	9024	70000	0	0					0	-1
5	1	1	1	0	4512	36992	0	0					0	-1
5	1	0	1	0	4160	58000	0	0					0	-1
5	1	1	1	0	5136	38000	0	0					0	-1
5	1	1	1	0	4832	78000	0	0					0	-1
5	1	1	1	0	7568	100000	0	0					0	-1
5	1	1	1	0	2992	106992	0	0					0	-1
5	1	0	0	1	10224	114992	0	0					1	0
5	1	0	0	1	10496	48992	0	0					1	0
5	1	1	0	1	10688	48992	0	0					1	0
5	1	0	1	0	5104	36992	0	0					0	-1
5	1	1	1	0	6272	38992	0	0					0	-1
5	1	0	1	0	6672	80000	0	0					0	-1
5	1	1	1	0	6480	118992	0	0					0	-1
5	1	0	1	0	7232	112000	0	0					0	-1
5	1	1	0	1	18336	56000	0	0					1	0
5	1	1	1	0	6448	102992	0	0					0	-1
5	1	0	1	0	5568	88992	0	0		0.75			0	-1
6	1	1	1	0	7936	72000	0	0					0	-1
6	1	1	1	0	4768	102000	0	0					0	-1
6	1	1	1	0	8016	50000	0	0					0	-1
6	1	1	1	0	6592	88992	0	0					0	-1
6	1	1	1	0	3952	44000	0	0					0	-1
6	1	1	0	1	24432	78992	0	0					1	0
6	1	1	0	1	16704	50992	0	0					1	0
6	1	0	1	0	8848	72992	0	0					0	-1
6	1	1	1	0	8192	108992	0	0					0	-1
6	1	1	1	0	4528	66992	0	0					0	-1
6	1	1	1	0	7744	64992	0	0					0	-1
6	1	1	1	0	9152	50000	0	0					0	-1
6	1	1	1	0	6144	66992	0	0					0	-1
6	1	0	1	0	8352	110992	0	0					0	-1
6	1	0	1	0	4720	60992	0	0					0	-1
6	1	1	1	0	3856	82992	0	0					0	-1
6	1	0	1	0	7408	88992	0	1					0	-1
6	1	0	1	0	8464	62000	0	0					0	-1
6	1	1	1	0	4960	46000	0	0					0	-1
6	1	1	1	0	4400	120000	0	0		0.9			0	-1
7	1	1	1	0	1968	60992	0	0					0	-1
7	1	0	1	0	3872	96992	0	1					0	-1
7	1	1	1	0	2960	76992	0	1					0	-1
7	1	1	1	0	6384	106992	0	0					0	-1
7	1	1	1	0	7888	116000	0	0					0	-1
7	1	1	0	1	11088	62992	0	0					1	0
7	1	1	1	0	8624	54992	0	0					0	-1
7	1	1	1	0	6032	68000	0	0					0	-1
7	1	1	0	0	320	58992	0	1					0	-1
7	1	0	1	0	4224	118992	0	0					0	-1
7	1	0	0	1	10064	92992	0	1					1	0
7	1	1	0	1	11072	76992	0	0					1	0
7	1	1	1	0	4640	94992	0	0					0	-1
7	1	1	1	0	4992	48000	0	0					0	-1
7	1	1	1	0	5376	56000	0	0					0	-1
7	1	1	1	0	4160	46992	0	0					0	-1
7	1	1	1	0	4736	52000	0	0					0	-1
7	1	0	1	0	7888	56000	0	0					0	-1
7	1	0	1	0	4272	86000	0	0					0	-1
7	1	1	1	0	4176	46992	0	0		0.8			0	-1	LC reached, now test sessions without US (shock on sham mode)
8	1	0	1	0	4192	66000	0	0						-1
8	1	1	1	0	3600	106000	0	0						-1
8	1	1	1	0	7840	88992	0	0						-1
8	1	1	1	0	3968	110992	0	0						-1
8	1	1	1	0	6208	40000	0	0						-1
8	1	1	1	0	4128	56000	0	0						-1
8	1	0	1	0	6064	38992	0	0						-1
8	1	1	1	0	8848	62992	0	0						-1
8	1	1	1	0	4480	100000	0	0						-1
8	1	1	1	0	4832	96992	0	0						-1
8	1	1	1	0	7168	48992	0	0						-1
8	1	1	1	0	5696	102000	0	0						-1
8	1	1	1	0	5424	106992	0	0						-1
8	0	1	0	1	40000	100992	0	0			0			0
8	1	1	1	0	5744	110992	0	0						-1
8	1	1	0	1	10112	82992	0	1						0
8	0	1	1	0	3968	120000	0	0			1			-1
8	1	0	0	1	30832	58992	0	1						0
8	1	1	1	0	8224	90992	0	0						-1
8	1	1	1	0	7152	92992	0	1						-1
8	1	0	0	1	10240	118992	0	0						0
8	1	1	0	1	10064	82992	0	0		0.75				0
9	1	0	1	0	2352	114992	0	0						-1
9	1	0	1	0	1808	54000	0	0						-1
9	1	0	1	0	1520	50992	0	0						-1
9	1	1	1	0	3024	88992	0	0						-1
9	0	1	0	1	40000	62000	0	0			0			0
9	1	1	1	0	4464	30992	0	0						-1
9	1	1	1	0	4752	106000	0	0						-1
9	0	1	0	1	40000	56000	0	0			0			0
9	1	1	1	0	4336	86000	0	0						-1
9	1	1	1	0	3968	66992	0	1						-1
9	1	1	1	0	4592	54000	0	0						-1
9	1	1	1	0	7952	116992	0	0						-1
9	1	0	1	0	3360	88992	0	0						-1
9	1	0	1	0	7664	114992	0	0						-1
9	1	0	1	0	5120	100992	0	0						-1
9	1	0	1	0	4912	58000	0	0						-1
9	1	1	1	0	3984	100992	0	0						-1
9	1	1	0	1	10128	104992	0	0						0
9	1	0	1	0	5760	58992	0	0						-1
9	1	1	0	1	10208	50000	0	0						0
9	1	0	1	0	3664	64000	0	0						-1
9	1	0	1	0	4880	64992	0	0		0.9				-1
10	1	1	1	0	6512	46000	0	0						-1
10	1	1	1	0	7440	44992	0	0						-1
10	1	0	1	0	2560	56000	0	0						-1
10	1	1	1	0	4512	52992	0	0						-1
10	1	1	1	0	5232	90000	0	0						-1
10	1	1	1	0	4528	84000	0	0						-1
10	1	1	1	0	5904	72992	0	0						-1
10	1	0	1	0	4976	32992	0	0						-1
10	1	1	1	0	7632	38000	0	1						-1
10	1	1	1	0	3472	88000	0	1						-1
10	0	1	0	1	40000	76000	0	0			0			0
10	1	1	1	0	4896	56000	0	0						-1
10	1	1	1	0	5600	118992	0	0						-1
10	1	0	1	0	4592	96992	0	0						-1
10	0	0	0	1	40000	66992	0	0			0			0
10	1	0	0	1	10624	52992	0	1						0
10	1	1	1	0	8496	42992	0	0						-1
10	1	1	0	1	10512	92000	0	1						0
10	1	0	0	1	21904	74000	0	1						0
10	1	0	0	1	18736	64992	0	0						0
10	1	1	1	0	2464	58000	0	0						-1
10	1	1	1	0	7088	34992	0	0		0.8				-1
11	1	0	1	0	6464	68992	0	1						-1
11	1	1	1	0	4432	110992	0	0						-1
11	1	0	1	0	7712	64992	0	0						-1
11	1	1	1	0	1376	80000	0	0						-1
11	1	1	1	0	5264	106992	0	0						-1
11	1	1	1	0	4832	118000	0	0						-1
11	1	0	1	0	5424	76000	0	0						-1
11	1	0	1	0	4464	86992	0	0						-1
11	1	1	1	0	5728	96000	0	0						-1
11	1	1	1	0	6528	100992	0	0						-1
11	1	1	1	0	4880	94000	0	0						-1
11	1	0	1	0	9168	74000	0	0						-1
11	1	0	1	0	6592	34000	0	0						-1
11	1	0	1	0	4384	50000	0	0						-1
11	0	0	0	1	40000	42000	0	0			0			0
11	1	1	1	0	5536	86992	0	1						-1
11	0	1	0	1	40000	92000	0	0			0			0
11	1	0	1	0	8800	42000	0	0						-1
11	1	0	0	1	10912	48000	0	1						0
11	1	1	1	0	6592	84992	0	0						-1
11	1	0	1	0	4400	90000	0	1						-1
11	1	1	1	0	6240	102992	0	0		0.95				-1
12	1	0	1	0	2976	104992	0	0						-1
12	0	0	0	1	40000	104992	0	0			0			0
12	1	1	1	0	6336	50992	0	0						-1
12	1	0	0	0	1152	88992	0	1						-1
12	1	0	1	0	5344	98992	0	0						-1
12	1	1	1	0	6368	60992	0	0						-1
12	1	0	1	0	5872	52992	0	0						-1
12	1	0	1	0	8000	116000	0	0						-1
12	1	0	1	0	5648	84992	0	0						-1
12	1	0	0	1	11984	44992	0	1						0
12	0	0	1	0	880	40000	0	0			1			-1
12	1	0	1	0	8704	54992	0	0						-1
12	1	1	1	0	4544	114000	0	0						-1
12	1	1	0	1	14336	112000	0	0						0
12	1	0	1	0	7184	56000	0	1						-1
12	1	1	1	0	8576	40000	0	0						-1
12	1	0	1	0	7744	98000	0	0						-1
12	1	1	1	0	5488	52000	0	0						-1
12	1	0	1	0	6944	112992	0	0						-1
12	1	1	0	1	10736	66992	0	0						0
12	1	0	1	0	7168	32000	0	0						-1
12	1	0	1	0	7200	40000	0	0		0.85				-1
													41

## Sheet: ZF4
Versuchsnummer	Reiz gegeben	link / rechts	Reaktion	Schock	Reaktionszeit	Intertrailinterval	Mode	Fehlermeldung		correct choice	average time	stabw
1	1	1	1	0	7776	64000	0	0
1	1	1	0	1	21536	88000	0	0
1	1	1	0	1	40000	84992	0	1
1	1	1	0	1	40000	52992	0	0
1	1	1	0	1	40000	48000	0	0
1	1	1	0	1	40000	104000	0	1
1	1	1	0	1	40000	92992	0	0
1	1	0	0	1	11520	38000	0	0
1	1	0	0	1	40000	68992	0	0
1	1	0	0	1	40000	72000	0	1
1	1	1	0	1	13936	62992	0	0
1	1	1	0	1	40000	86000	0	0
1	1	0	0	1	40000	74000	0	0
1	1	1	0	1	40000	116000	0	0
1	1	0	1	0	6608	64992	0	0
1	1	1	1	0	7856	80992	0	0
1	1	1	0	1	19520	40000	0	0
1	1	0	0	1	14320	56992	0	1
1	1	1	0	1	40000	54992	0	0
1	1	0	0	1	40000	44000	0	0		0.15
2	1	1	0	1	13952	84992	0	0
2	1	0	0	1	24832	90992	0	1
2	1	0	0	1	13184	110000	0	0
2	1	1	0	1	22224	46000	0	0
2	1	1	1	0	816	80000	0	0
2	1	0	0	1	14256	108992	0	0
2	1	1	0	1	40000	100992	0	0
2	1	0	0	1	18560	78992	0	0
2	1	0	0	1	11296	66992	0	1
2	1	0	0	1	12064	82992	0	0
2	1	0	0	1	14352	64992	0	0
2	1	1	0	1	10288	70000	0	0
2	1	0	0	1	14896	108992	0	0
2	1	0	1	0	7456	68000	0	0
2	1	0	0	1	11904	52992	0	0
2	1	1	0	1	16672	66000	0	1
2	1	1	1	0	7760	74992	0	0
2	1	0	0	1	12128	94000	0	0
2	1	0	0	1	12128	94000	0	0
2	1	0	0	1	13168	76992	0	0		0.15
3	1	0	0	1	26624	86992	0	0
3	1	0	0	1	11840	56992	0	1
3	1	1	0	1	10288	46992	0	0
3	1	1	0	1	14272	116000	0	1
3	1	1	0	1	10592	82992	0	1
3	1	1	0	1	13840	52992	0	1
3	1	1	1	0	352	100000	0	0
3	1	1	0	1	10800	68000	0	1
3	1	1	0	1	10368	96000	0	1
3	1	0	0	1	11376	84000	0	0
3	1	1	0	1	10272	66992	0	0
3	1	0	0	1	17408	82000	0	0
3	1	1	0	1	14288	82992	0	0
3	1	0	0	1	13712	60992	0	1
3	1	1	0	1	11424	98000	0	0
3	1	0	0	1	12912	94992	0	0
3	1	0	0	1	12304	76000	0	0
3	1	1	0	1	10112	66000	0	0
3	1	0	0	1	13120	94000	0	0
3	1	1	0	1	11360	86000	0	0		0.05
4	1	1	0	1	19472	40992	0	1
4	1	1	1	0	9616	82992	0	0
4	1	0	0	1	12896	58992	0	0
4	1	1	1	0	7520	46000	0	0
4	1	0	1	0	7152	116000	0	1
4	1	0	0	1	13184	74000	0	0
4	1	0	1	0	7344	120000	0	0
4	1	1	1	0	8480	68000	0	0
4	1	1	1	0	8320	30992	0	0
4	1	0	0	1	10896	58992	0	0
4	1	1	0	1	13328	42992	0	0
4	1	0	1	0	6032	42000	0	0
4	1	1	1	0	7648	92000	0	0
4	1	1	1	0	6208	48000	0	0
4	1	1	1	0	8576	46000	0	0
4	1	0	0	1	11904	44992	0	0
4	1	0	0	1	10288	32000	0	0
4	1	1	1	0	6736	44992	0	0
4	1	0	0	1	11280	92000	0	0
4	1	1	0	1	16544	118000	0	1		0.55
5	1	0	1	0	8756	96992	0	1
5	1	0	0	1	11504	42992	0	0
5	1	1	1	0	4608	112000	0	0
5	1	1	0	1	11360	66992	0	1
5	1	0	0	1	10160	54000	0	1
5	1	1	0	1	18688	40000	0	0
5	1	1	0	1	10592	92992	0	1
5	1	1	0	1	12160	116000	0	0
5	1	0	0	1	11680	118992	0	1
5	1	1	0	1	11312	60000	0	1
5	1	1	0	1	10432	112992	0	0
5	1	0	0	1	11280	30992	0	0
5	1	1	0	1	13136	54000	0	0
5	1	0	0	1	13088	72992	0	1
5	1	1	0	1	11600	102992	0	1
5	1	0	0	1	11328	58000	0	0
5	1	1	0	1	11296	66000	0	0
5	1	1	0	1	11408	62000	0	0
5	1	0	0	1	10320	74000	0	0		0.1
6	1	0	1	0	2576	94992	0	0
6	1	1	0	1	10352	34000	0	0
6	1	1	0	1	19152	90000	0	0
6	1	0	0	1	12320	36992	0	0
6	1	1	0	1	10832	86000	0	0
6	1	1	0	1	22368	62000	0	0
6	1	0	0	1	11712	108000	0	0
6	1	0	0	1	12624	34000	0	0
6	1	1	0	1	12112	96000	0	0
6	1	0	0	1	11696	64000	0	0
6	1	1	0	1	13232	100000	0	0
6	1	0	0	1	12320	32992	0	0
6	1	1	0	1	13040	30992	0	0
6	1	0	0	1	12496	46992	0	0
6	1	1	0	1	11936	90000	0	0
6	1	0	0	1	15312	114000	0	0
6	1	1	1	0	1552	42992	0	0
6	1	0	0	1	14720	38992	0	0
6	1	0	0	1	15712	46992	0	0
6	1	1	0	1	10384	40000	0	0		0.1
7	1	1	1	0	9632	32000	0	1
7	1	1	0	1	20784	46992	0	1
7	1	1	1	0	4880	48000	0	0
7	1	0	1	0	8032	88000	0	0
7	1	1	1	0	9104	50000	0	0
7	1	0	1	0	7904	90000	0	0
7	1	1	1	0	9024	60992	0	0
7	1	1	0	1	11200	90000	0	1
7	1	0	1	0	9344	100000	0	0
7	1	1	0	1	17664	114992	0	0
7	1	1	0	1	10256	62992	0	1
7	1	1	0	1	14512	112000	0	0
7	1	0	1	0	7392	48992	0	0
7	1	1	0	1	11360	44992	0	0
7	1	0	1	0	9952	52992	0	0
7	1	1	1	0	8880	48992	0	0
7	1	0	0	1	10160	64000	0	0
7	1	1	0	1	10848	114992	0	1
7	1	1	1	0	8224	76992	0	0
7	1	0	1	0	9680	34000	0	0		0.6
8	1	0	1	0	8864	58000	0	1
8	1	1	1	0	6160	54000	0	0
8	1	0	1	0	7728	114000	0	1
8	1	1	0	0	1680	48992	0	1
8	1	0	0	1	13680	82000	0	0
8	1	0	0	1	16128	94000	0	0
8	1	1	0	1	11280	54992	0	0
8	1	0	0	1	12864	86992	0	1
8	1	1	0	1	11760	54000	0	0
8	1	0	0	1	12512	116000	0	0
8	1	1	0	1	14112	72992	0	0
8	1	0	0	1	12032	112000	0	0
8	1	1	0	1	13344	66000	0	0
8	1	1	0	1	13328	112992	0	0
8	1	0	1	0	7152	98992	0	0
8	1	1	1	0	5504	62000	0	0
8	1	0	1	0	4544	112000	0	0
8	1	0	1	0	3568	54000	0	0
8	1	0	1	0	4992	62992	0	0
8	1	0	0	1	11072	64000	0	1		0.45
9	1	1	1	0	5536	80000	0	0
9	1	0	1	0	7280	110992	0	0
9	1	0	0	1	11376	36992	0	0
9	1	1	0	0	5424	98000	0	1
9	1	0	0	0	8784	84992	0	1
9	1	0	1	0	5856	58992	0	0
9	1	1	1	0	7920	76000	0	0
9	1	0	1	0	9632	58992	0	1
9	1	0	0	0	5712	102000	0	1
9	1	0	0	1	12368	114000	0	0
9	1	0	0	1	10208	74992	0	0
9	1	1	1	0	6848	30000	0	0
9	1	0	0	0	7264	42000	0	1
9	1	1	0	1	13872	32000	0	1
9	1	0	0	1	13584	30000	0	0
9	1	1	1	0	7488	34992	0	0
9	1	1	0	1	17664	110992	0	1
9	1	1	0	0	7696	58000	0	1
9	1	0	0	1	13904	108000	0	0
9	1	1	0	1	14144	114992	0	1		0.6
10	1	0	1	0	9024	54992	0	0					Wasser stand runter gesetzt / zu viele Fehlermeldung vorher
10	1	1	0	1	21568	60992	0	0
10	1	0	0	1	11184	64000	0	1
10	1	1	0	1	12960	44000	0	0
10	1	0	0	1	11648	92000	0	0
10	1	0	0	1	11504	74000	0	0
10	1	1	1	0	6592	102992	0	0
10	1	1	0	1	11392	74000	0	0
10	1	0	0	1	12880	52992	0	0
10	1	1	1	0	8080	56000	0	0
10	1	0	0	1	13296	92000	0	0
10	1	1	0	1	11072	58000	0	0
10	1	0	0	1	12720	96992	0	0
10	1	1	0	1	12832	78000	0	0
10	1	0	0	1	11488	110000	0	0
10	1	0	0	1	11584	110000	0	0
10	1	0	0	1	11904	92992	0	0
10	1	1	0	1	11536	74000	0	0
10	1	0	0	1	26576	68000	0	0
10	1	0	0	1	11776	98000	0	0		0.15
11	1	0	1	0	2944	42992	0	0
11	1	1	0	1	40000	68992	0	0
11	1	1	0	1	17408	114000	0	0
11	1	1	0	1	13728	78000	0	0
11	1	1	0	1	14432	50000	0	0
11	1	0	1	0	6880	108992	0	0
11	1	1	0	1	11424	58992	0	0
11	1	1	0	1	12400	44992	0	0
11	1	0	0	1	12112	88000	0	1
11	1	1	1	0	7056	92000	0	1
11	1	0	0	1	14608	38000	0	1
11	1	0	1	0	8208	118000	0	0
11	1	1	0	1	11376	82992	0	0
11	1	1	0	1	17408	114000	0	0
11	1	1	0	1	13728	78000	0	0
11	1	1	0	1	14432	50000	0	0
11	1	1	0	1	11376	82992	0	0
11	1	1	0	1	17408	114000	0	0
11	1	0	0	1	14800	88000	0	0
11	1	1	0	1	16336	34000	0	1		0.4
12	1	1	0	1	13168	30992	0	0
12	1	0	0	1	19920	118000	0	0
12	1	0	0	1	11728	38992	0	0
12	1	1	0	1	22352	94992	0	0
12	1	0	0	1	25728	64000	0	1
12	1	1	0	1	12592	50000	0	0
12	1	0	0	1	11392	74000	0	0
12	1	1	0	1	13552	62000	0	0
12	1	1	1	0	1280	72000	0	0
12	1	0	0	1	12128	114000	0	0
12	1	1	0	1	12768	94992	0	0
12	1	0	0	1	12736	118992	0	0
12	1	0	0	1	13072	30992	0	1
12	1	0	0	1	11984	34992	0	0
12	1	1	0	1	11808	52000	0	0
12	1	1	0	1	13312	74000	0	0
12	1	0	0	1	14336	116992	0	0
12	1	0	0	1	12112	64000	0	0
12	1	1	0	1	19760	52000	0	0
12	1	0	0	1	15968	110000	0	0		0.05
13	1	0	0	1	14256	120000	0	0	2
13	1	0	1	0	7248	96992	0	0	2
13	1	1	0	1	11856	66992	0	0	2
13	1	0	0	1	11200	60000	0	0	2
13	1	1	0	1	13920	62992	0	1	2
13	1	0	1	0	6560	42000	0	0	2
13	1	0	1	0	7696	58992	0	0	2
13	1	1	0	1	12192	66000	0	0	2
13	1	1	0	1	11280	80000	0	0	2
13	1	1	0	1	11616	40000	0	0	2
13	1	0	1	0	6496	48992	0	0	2
13	1	1	0	1	15136	68000	0	0	2
13	1	1	0	1	12528	116992	0	0	2
13	1	0	0	1	12768	52992	0	0	2
13	1	0	0	1	11584	92000	0	0	2
13	1	1	0	1	11920	112992	0	0	2
13	1	0	1	0	7744	72992	0	0	2
13	1	0	0	1	11920	48992	0	0	2
13	1	1	0	1	15840	112000	0	0	2
13	1	0	0	1	13664	60000	0	0	2	0.25
14	1	1	0	1	35216	40000	0	1	7
14	1	0	1	0	3856	60000	0	1	7
14	1	0	0	1	11232	114992	0	0	8
14	1	1	0	1	11584	96992	0	0	8
14	1	0	0	1	12480	82000	0	0	8
14	1	1	0	1	11024	80000	0	0	8
14	1	0	1	0	7584	76000	0	0	8
14	1	0	0	1	14736	46992	0	0	8
14	1	0	1	0	8480	96992	0	0	8
14	1	1	0	1	11760	68992	0	0	8
14	1	0	1	0	5392	106000	0	0	8
14	1	0	0	1	10144	100000	0	0	8
14	1	0	1	0	8384	104000	0	0	8
14	1	1	0	1	11504	32992	0	0	8
14	1	1	0	1	21776	70992	0	1	8
14	1	0	0	1	15088	74000	0	0	8
14	1	1	0	1	18608	62992	0	0	8
14	1	0	0	1	22224	30000	0	0	8
14	1	1	0	1	23792	54992	0	0	8	0.25
15	1	0	0	1	11504	86992	0	0	1
15	1	1	0	1	11696	80992	0	0	1
15	1	1	1	0	4192	50000	0	0	1
15	1	0	1	0	7120	54992	0	0	1
15	1	0	0	1	11920	120000	0	0	1
15	1	0	0	1	18592	60000	0	1	1
15	1	1	0	1	23856	68992	0	1	1
15	1	1	0	1	13440	92000	0	0	1
15	1	0	0	1	11760	50000	0	0	1
15	1	0	1	0	2080	110000	0	1	1
15	1	1	1	0	6864	68000	0	0	1
15	1	1	0	1	13392	48000	0	0	1
15	1	1	0	1	14544	82992	0	0	1
15	1	0	0	1	10496	58992	0	0	1
15	1	0	0	1	14896	118992	0	0	1
15	1	0	0	1	13792	78000	0	0	1
15	1	1	1	0	8160	32992	0	0	1
15	1	0	1	0	6208	110992	0	0	1
15	1	1	0	1	10256	72000	0	0	1
15	1	0	1	0	8768	44000	0	0	1	0.35
16	1	0	0	1	18576	74000	0	0	6
16	1	0	0	1	40000	38000	0	1	6
16	1	0	0	1	18544	88000	0	1	6
16	1	0	0	1	26752	64000	0	1	6
16	1	1	0	1	40000	66000	0	0	6
16	1	1	0	1	15904	34992	0	0	6
16	1	0	0	1	21056	78000	0	0	6
16	1	0	0	1	13232	52000	0	0	6
16	1	1	0	1	10448	106000	0	0	6
16	1	0	0	1	13392	32992	0	0	6
16	1	1	0	1	13616	112992	0	1	6
16	1	1	0	1	15808	58000	0	0	6
16	1	0	0	1	26016	30000	0	0	6
16	1	0	1	0	9392	36992	0	0	6
16	1	1	0	1	11712	74992	0	0	6
16	1	0	1	0	5136	84000	0	0	6
16	1	0	0	1	11024	96992	0	0	6
16	1	0	0	1	12448	66000	0	0	6
16	1	0	0	1	12224	50992	0	1	6
16	1	1	0	1	11184	116000	0	0	6	0.1
17	1	0	0	1	12176	84000	0	0	9
17	1	1	0	1	13344	36992	0	0	9
17	1	0	0	1	18960	78992	0	0	9
17	1	0	1	0	9392	40992	0	0	9
17	1	1	0	1	12800	36000	0	0	9
17	1	1	0	1	12384	84992	0	0	9
17	1	0	0	1	12352	86000	0	0	9
17	1	1	0	1	13968	48992	0	0	9
17	1	0	0	1	17136	46000	0	0	9
17	1	1	0	1	12208	98992	0	0	9
17	1	1	0	1	14224	40000	0	0	9
17	1	0	1	0	5056	116000	0	0	9
17	1	0	0	1	12016	76992	0	0	9
17	1	0	0	1	11936	64000	0	0	9
17	1	1	0	1	12096	104992	0	0	9
17	1	0	0	1	10656	76992	0	0	9
17	1	1	0	1	11360	56000	0	0	9
17	1	0	0	1	13184	118000	0	0	9
17	1	0	1	0	7472	38992	0	0	9
17	1	1	0	1	16080	56000	0	0	9	0.15
18	1	0	1	0	4704	74000	0	0	1
18	1	0	0	1	12048	100000	0	0	1
18	1	0	0	1	10592	84000	0	0	1
18	1	0	0	1	14192	110000	0	1	1
18	1	0	0	1	11328	88000	0	0	1
18	1	1	0	1	11664	90992	0	0	1
18	1	0	0	1	10704	64992	0	1	1
18	1	0	0	1	10592	40000	0	0	1
18	1	1	0	1	35488	60000	0	0	1
18	1	1	0	1	12544	104000	0	1	1
18	1	1	0	1	13824	42000	0	0	1
18	1	0	0	1	13344	120000	0	0	1
18	1	0	1	0	4944	86000	0	0	1
18	1	0	1	0	6704	118000	0	0	1
18	1	1	1	0	96	80000	0	0	1
18	1	1	0	1	11792	68992	0	0	1
18	1	0	1	0	7424	116992	0	0	1
18	1	0	1	0	6208	36000	0	0	1
18	1	1	1	0	9744	118000	0	0	1
18	1	1	0	1	12032	84992	0	0	1	0.35
19	1	1	0	1	37952	46000	0	1	4
19	1	1	0	1	15616	56000	0	0	4
19	1	0	0	1	13600	50000	0	0	4
19	1	1	0	1	12496	38000	0	0	4
19	1	1	0	1	12304	32992	0	0	4
19	1	0	1	0	6928	62992	0	0	4
19	1	1	0	1	12368	66000	0	1	4
19	1	1	1	0	6128	44992	0	0	4
19	1	0	1	0	6896	80992	0	0	4
19	1	1	0	1	10688	32000	0	0	4
19	1	0	1	0	7376	90000	0	0	4
19	1	1	1	0	7792	60992	0	0	4
19	1	0	1	0	7952	34992	0	0	4
19	1	1	1	0	9040	92992	0	0	4
19	1	1	1	0	5840	120000	0	1	4
19	1	0	0	1	11968	72992	0	0	4
19	1	1	0	1	10224	116992	0	0	4
19	1	0	1	0	8096	104000	0	1	4
19	1	0	1	0	7744	40000	0	0	4
19	1	1	0	1	11696	36000	0	0	4	0.5
20	1	1	0	1	13136	62000	0	0	7
20	1	1	0	1	11792	66000	0	1	7
20	1	0	1	0	6512	82000	0	0	7
20	1	0	1	0	7008	86000	0	0	7
20	1	0	0	1	11440	50000	0	0	7
20	1	1	1	0	9328	116000	0	0	7
20	1	0	1	0	6672	70992	0	0	7
20	1	1	0	1	10688	118000	0	1	7
20	1	0	1	0	6656	48992	0	1	7
20	1	1	1	0	2096	76000	0	0	7
20	1	0	1	0	9520	32992	0	0	7
20	1	1	1	0	6016	106992	0	0	7
20	1	0	1	0	8480	30992	0	0	7
20	1	1	1	0	9920	60000	0	0	7
20	1	0	0	1	11760	58000	0	0	7
20	1	0	0	1	35824	98992	0	1	7
20	1	0	1	0	8464	102992	0	0	7
20	1	0	0	1	20400	112992	0	1	7
20	1	0	1	0	5792	30992	0	0	7
20	1	1	1	0	6400	96992	0	0	7	0.65
	fin

## Sheet: ZF5
Versuchsnummer	Reiz gegeben	link / rechts	Reaktion	Schock	Reaktionszeit	Intertrailinterval	Mode	Fehlermeldung		correct choice			Escape	AVOID
1	1	1	0	1	40000	40000	0	0					0	0
1	1	1	0	1	40000	98000	0	0					0	0
1	1	1	0	1	40000	46992	0	0					0	0
1	1	1	0	1	40000	66992	0	0					0	0
1	1	1	0	1	40000	92992	0	0					0	0
1	1	1	0	1	40000	84992	0	0					0	0
1	1	0	0	1	40000	116992	0	0					0	0
1	1	0	0	1	40000	92000	0	0					0	0
1	1	1	0	1	40000	74992	0	0					0	0
1	1	1	0	1	40000	62992	0	0					0	0
1	1	1	0	1	40000	40000	0	0					0	0
1	1	1	0	1	40000	98000	0	0					0	0
1	1	1	0	1	40000	46992	0	0					0	0
1	1	1	0	1	40000	66992	0	0					0	0
1	1	1	0	1	40000	92992	0	0					0	0
1	1	1	0	1	40000	84992	0	0					0	0
1	1	0	0	1	40000	116992	0	0					0	0
1	1	0	0	1	40000	92000	0	0					0	0
1	1	1	0	1	40000	74992	0	0					0	0
1	1	1	0	1	40000	62992	0	0		0			0	0
2	1	0	1	0	8144	66000	0	0					0	-1
2	1	0	1	0	7344	114000	0	0					0	-1
2	1	1	0	1	40000	48992	0	0					0	0
2	1	1	1	0	7392	114992	0	0					0	-1
2	1	0	1	0	7568	112000	0	0					0	-1
2	1	1	0	1	40000	30992	0	0					0	0
2	1	1	0	1	40000	58000	0	0					0	0
2	1	1	0	1	12048	84992	0	0					1	0
2	1	1	0	1	40000	74000	0	0					0	0
2	1	1	1	0	2624	120000	0	0					0	-1
2	1	0	1	0	8144	66000	0	0					0	-1
2	1	0	1	0	7344	114000	0	0					0	-1
2	1	1	0	1	40000	48992	0	0					0	0
2	1	1	1	0	7392	114992	0	0					0	-1
2	1	0	1	0	7568	112000	0	0					0	-1
2	1	1	0	1	40000	30992	0	0					0	0
2	1	1	0	1	40000	58000	0	0					0	0
2	1	1	0	1	12048	84992	0	0					1	0
2	1	1	0	1	40000	74000	0	0					0	0
2	1	1	1	0	2624	120000	0	0		50			0	-1
3	1	0	0	1	40000	60000	0	0					0	0
3	1	0	1	0	7488	80992	0	0					0	-1
3	1	0	0	1	40000	100992	0	0					0	0
3	1	0	0	1	40000	92992	0	0					0	0
3	1	0	0	1	40000	96992	0	0					0	0
3	1	0	1	0	3936	108992	0	0					0	-1
3	1	0	0	1	40000	80992	0	0					0	0
3	1	0	1	0	8480	58992	0	0					0	-1
3	1	0	0	1	40000	50000	0	0					0	0
3	1	0	1	0	3072	52000	0	0					0	-1
3	1	0	0	1	40000	60000	0	0					0	0
3	1	0	1	0	7488	80992	0	0					0	-1
3	1	0	0	1	40000	100992	0	0					0	0
3	1	0	0	1	40000	92992	0	0					0	0
3	1	0	0	1	40000	96992	0	0					0	0
3	1	0	1	0	3936	108992	0	0					0	-1
3	1	0	0	1	40000	80992	0	0					0	0
3	1	0	1	0	8480	58992	0	0					0	-1
3	1	0	0	1	40000	50000	0	0					0	0
3	1	0	1	0	3072	52000	0	0		50			0	-1
4	1	0	0	1	19200	68992	0	1					1	0
4	1	0	0	1	40000	60000	0	0					0	0
4	1	0	0	1	40000	106000	0	0					0	0
4	1	1	0	1	40000	94000	0	0					0	0
4	1	0	0	1	40000	40992	0	0					0	0
4	1	0	0	1	40000	58992	0	0					0	0
4	1	0	0	1	39472	82992	0	0					1	0
4	1	1	0	1	40000	112000	0	0					0	0
4	1	1	0	1	40000	116000	0	0					0	0
4	1	1	0	1	40000	102992	0	0					0	0
4	1	0	0	1	19200	68992	0	1					1	0
4	1	0	0	1	40000	60000	0	0					0	0
4	1	0	0	1	40000	106000	0	0					0	0
4	1	1	0	1	40000	94000	0	0					0	0
4	1	0	0	1	40000	40992	0	0					0	0
4	1	0	0	1	40000	58992	0	0					0	0
4	1	0	0	1	39472	82992	0	0					1	0
4	1	1	0	1	40000	112000	0	0					0	0
4	1	1	0	1	40000	116000	0	0					0	0
4	1	1	0	1	40000	102992	0	0		0			0	0
5	1	1	0	1	40000	42992	0	0					0	0
5	1	1	0	1	40000	44000	0	0					0	0
5	1	1	0	1	40000	36992	0	0					0	0
5	1	1	0	1	40000	68992	0	0					0	0
5	1	1	0	1	40000	58992	0	0					0	0
5	1	1	0	1	40000	94000	0	0					0	0
5	1	0	0	1	26048	42000	0	0					1	0
5	1	1	0	1	10720	116000	0	0					1	0
5	1	0	0	1	10304	54000	0	1					1	0
5	1	0	1	0	1248	82000	0	0		10			0	-1
6	1	0	0	1	10928	96000	0	0					1	0
6	1	0	1	0	7360	112000	0	0					0	-1
6	1	0	0	1	10608	36992	0	0					1	0
6	1	0	0	1	11728	78992	0	0					1	0
6	1	0	1	0	6768	86000	0	0					0	-1
6	1	0	1	0	9952	82992	0	0					0	-1
6	1	0	1	0	9776	36000	0	0					0	-1
6	1	0	1	0	8672	30992	0	0					0	-1
6	1	0	1	0	9616	108000	0	0					0	-1
6	1	1	0	1	40000	108992	0	0					0	0
6	1	0	0	1	10928	96000	0	0					1	0
6	1	0	1	0	7360	112000	0	0					0	-1
6	1	0	0	1	10608	36992	0	0					1	0
6	1	0	0	1	11728	78992	0	0					1	0
6	1	0	1	0	6768	86000	0	0					0	-1
6	1	0	1	0	9952	82992	0	0					0	-1
6	1	0	1	0	9776	36000	0	0					0	-1
6	1	0	1	0	8672	30992	0	0					0	-1
6	1	0	1	0	9616	108000	0	0					0	-1
6	1	1	0	1	40000	108992	0	0		60			0	0
7	1	0	0	1	40000	46000	0	0	7				0	0
7	1	1	1	0	1968	50992	0	0	7				0	-1
7	1	0	1	0	8144	42000	0	0	7				0	-1
7	1	0	1	0	6992	78992	0	0	7				0	-1
7	1	1	0	1	10720	110992	0	1	7				1	0
7	1	1	1	0	6304	106992	0	0	7				0	-1
7	1	0	0	1	10608	60000	0	0	7				1	0
7	1	1	1	0	7072	50992	0	0	7				0	-1
7	1	0	1	0	8608	30000	0	0	7				0	-1
7	1	0	1	0	9456	38992	0	0	7				0	-1
7	1	0	0	1	40000	46000	0	0	7				0	0
7	1	1	1	0	1968	50992	0	0	7				0	-1
7	1	0	1	0	8144	42000	0	0	7				0	-1
7	1	0	1	0	6992	78992	0	0	7				0	-1
7	1	1	0	1	10720	110992	0	1	7				1	0
7	1	1	1	0	6304	106992	0	0	7				0	-1
7	1	0	0	1	10608	60000	0	0	7				1	0
7	1	1	1	0	7072	50992	0	0	7				0	-1
7	1	0	1	0	8608	30000	0	0	7				0	-1
7	1	0	1	0	9456	38992	0	0	7	70			0	-1
8	1	1	1	0	4192	66992	0	0	10				0	-1
8	1	0	1	0	9528	98000	0	0	10				0	-1
8	1	1	1	0	5792	104000	0	0	10				0	-1
8	1	1	1	0	7792	106000	0	0	10				0	-1
8	1	1	0	1	13200	54992	0	0	10				1	0
8	1	1	1	0	5984	66992	0	0	10				0	-1
8	1	1	0	1	10096	54992	0	0	10				1	0
8	1	1	1	0	7328	38000	0	0	10				0	-1
8	1	1	1	0	5856	76000	0	0	10				0	-1
8	1	1	0	1	40000	120000	0	0	10				0	0
8	1	1	1	0	4192	66992	0	0	10				0	-1
8	1	0	1	0	9528	98000	0	0	10				0	-1
8	1	1	1	0	5792	104000	0	0	10				0	-1
8	1	1	1	0	7792	106000	0	0	10				0	-1
8	1	1	0	1	13200	54992	0	0	10				1	0
8	1	1	1	0	5984	66992	0	0	10				0	-1
8	1	1	0	1	10096	54992	0	0	10				1	0
8	1	1	1	0	7328	38000	0	0	10				0	-1
8	1	1	1	0	5856	76000	0	0	10				0	-1
8	1	1	0	1	40000	120000	0	0	10	70			0	0
9	1	0	0	1	13008	34992	0	0	5				1	0
9	1	0	1	0	752	54000	0	0	5				0	-1
9	1	1	1	0	3168	108000	0	0	5				0	-1
9	1	0	1	0	5024	50000	0	0	5				0	-1
9	1	0	0	1	10912	120000	0	0	5				1	0
9	1	0	1	0	9888	68992	0	0	5				0	-1
9	1	1	1	0	8672	68992	0	1	5				0	-1
9	1	0	1	0	7184	90992	0	0	5				0	-1
9	1	0	1	0	4224	56992	0	0	5				0	-1
9	1	1	1	0	1584	102000	0	0	5				0	-1
9	1	0	0	1	13008	34992	0	0	5				1	0
9	1	0	1	0	752	54000	0	0	5				0	-1
9	1	1	1	0	3168	108000	0	0	5				0	-1
9	1	0	1	0	5024	50000	0	0	5				0	-1
9	1	0	0	1	10912	120000	0	0	5				1	0
9	1	0	1	0	9888	68992	0	0	5				0	-1
9	1	1	1	0	8672	68992	0	1	5				0	-1
9	1	0	1	0	7184	90992	0	0	5				0	-1
9	1	0	1	0	4224	56992	0	0	5				0	-1
9	1	1	1	0	1584	102000	0	0	5	80			0	-1	LC reached, now test sessions without US (shock on sham mode)
10	1	0	1	0	9120	60992	0	0	5					-1
10	1	1	1	0	5472	120000	0	0	5					-1
10	1	1	0	1	10432	102000	0	0	5					0
10	1	0	1	0	7488	62992	0	1	5					-1
10	0	0	0	1	12992	100000	0	0	5					0
10	1	1	1	0	8368	100992	0	1	5					-1
10	1	1	1	1	10608	48992	0	0	5					0
10	1	0	1	0	8352	32992	0	0	5					-1
10	1	1	1	0	5984	116992	0	0	5					-1
10	1	0	1	0	4576	42992	0	0	5					-1
10	1	0	1	0	5792	118000	0	0	5					-1
10	1	0	1	0	9120	60992	0	0	5					-1
10	1	1	1	0	5472	120000	0	0	5					-1
10	1	1	0	1	10432	102000	0	0	5					0
10	1	0	1	0	7488	62992	0	1	5					-1
10	1	1	1	0	8368	100992	0	1	5					-1
10	1	1	1	1	10608	48992	0	0	5					0
10	0	1	0	1	14880	98992	0	0	5					0
10	1	0	1	0	8352	32992	0	0	5					-1
10	1	1	1	0	5984	116992	0	0	5					-1
10	1	0	1	0	4576	42992	0	0	5					-1
10	1	0	1	0	5792	118000	0	0	5	80				-1
11	1	0	1	0	5680	72000	0	1	5					-1
11	0	0	0	1	23536	86992	0	0	5					0
11	1	1	0	1	11376	58992	0	1	5					0
11	1	1	1	0	5536	36992	0	1	5					-1
11	1	1	1	0	5584	80000	0	0	5					-1
11	1	0	1	0	3872	44000	0	0	5					-1
11	1	1	1	0	6880	100000	0	0	5					-1
11	1	0	1	0	9616	106000	0	0	5					-1
11	1	0	0	1	10464	116992	0	0	5					0
11	1	1	1	0	8352	90992	0	0	5					-1
11	1	0	1	0	7184	104000	0	0	5					-1
11	1	0	1	0	5680	72000	0	1	5					-1
11	1	1	0	1	11376	58992	0	1	5					0
11	1	1	1	0	5536	36992	0	1	5					-1
11	0	1	0	1	40000	36992	0	0	5					0
11	1	1	1	0	5584	80000	0	0	5					-1
11	1	0	1	0	3872	44000	0	0	5					-1
11	1	1	1	0	6880	100000	0	0	5					-1
11	1	0	1	0	9616	106000	0	0	5					-1
11	1	0	0	1	10464	116992	0	0	5					0
11	1	1	1	0	8352	90992	0	0	5					-1
11	1	0	1	0	7184	104000	0	0	5	80				-1
12	1	0	1	0	7072	56992	0	0	8					-1
12	1	0	1	0	5232	72000	0	1	8					-1
12	1	1	1	0	5360	90992	0	0	8					-1
12	1	0	1	0	2272	66000	0	0	8					-1
12	1	1	1	0	5376	72000	0	0	8					-1
12	0	1	0	1	32784	118992	0	0	8					0
12	1	1	1	0	6656	40992	0	0	8					-1
12	1	0	0	1	11408	62992	0	0	8					0
12	1	0	1	0	1664	66000	0	0	8					-1
12	1	0	1	0	752	88000	0	0	8					-1
12	1	1	1	0	4480	80000	0	0	8					-1
12	1	0	1	0	7072	56992	0	0	8					-1
12	1	0	1	0	5232	72000	0	1	8					-1
12	1	1	1	0	5360	90992	0	0	8					-1
12	1	0	1	0	2272	66000	0	0	8					-1
12	1	1	1	0	5376	72000	0	0	8					-1
12	1	1	1	0	6656	40992	0	0	8					-1
12	1	0	0	1	11408	62992	0	0	8					0
12	1	0	1	0	1664	66000	0	0	8					-1
12	1	0	1	0	752	88000	0	0	8					-1
12	1	1	1	0	4480	80000	0	0	8					-1
12	0	1	1	0	2224	30000	0	0	8	90				-1
13	1	1	1	0	9104	84000	0	0	3					-1
13	0	1	0	1	19136	74992	0	0	3					0
13	1	1	0	1	10832	116992	0	0	3					0
13	1	1	1	0	5664	110000	0	0	3					-1
13	1	1	1	0	9488	114992	0	0	3					-1
13	1	1	1	0	1664	80000	0	0	3					-1
13	1	0	1	0	9600	120000	0	0	3					-1
13	1	1	1	0	5520	56992	0	0	3					-1
13	1	1	1	0	6064	64000	0	0	3					-1
13	1	1	1	0	7584	56000	0	0	3					-1
13	1	1	1	0	8320	92992	0	0	3					-1
13	1	1	1	0	9104	84000	0	0	3					-1
13	1	1	0	1	10832	116992	0	0	3					0
13	1	1	1	0	5664	110000	0	0	3					-1
13	0	1	0	1	40000	110000	0	1	3				27
13	1	1	1	0	9488	114992	0	0	3
13	1	1	1	0	1664	80000	0	0	3
13	1	0	1	0	9600	120000	0	0	3
13	1	1	1	0	5520	56992	0	0	3
13	1	1	1	0	6064	64000	0	0	3
13	1	1	1	0	7584	56000	0	0	3
13	1	1	1	0	8320	92992	0	0	3	90
14	1	1	0	1	16464	118000	0	0	7
14	1	0	0	1	11104	56000	0	0	7
14	1	0	0	1	10704	96992	0	0	7
14	0	0	0	1	18832	52000	0	0	7
14	1	0	1	0	5472	88000	0	0	7
14	1	1	0	1	13776	116992	0	0	7
14	1	1	0	1	10032	82000	0	0	7
14	1	1	1	0	8544	60992	0	0	7
14	1	1	1	0	8528	36992	0	0	7
14	1	1	0	1	10432	62000	0	1	7
14	1	1	1	0	8192	52992	0	0	7
14	1	1	0	1	16464	118000	0	0	7
14	1	0	0	1	11104	56000	0	0	7
14	1	0	0	1	10704	96992	0	0	7
14	1	0	1	0	5472	88000	0	0	7
14	0	0	0	1	30096	94992	0	0	7
14	1	1	0	1	13776	116992	0	0	7
14	1	1	0	1	10032	82000	0	0	7
14	1	1	1	0	8544	60992	0	0	7
14	1	1	1	0	8528	36992	0	0	7
14	1	1	0	1	10432	62000	0	1	7
14	1	1	1	0	8192	52992	0	0	7	40
													54

## Sheet: ZF6
Versuchsnummer	Reiz gegeben	link / rechts	Reaktion	Schock	Reaktionszeit	Intertrailinterval	Mode	Fehlermeldung		correct choice			Escape	AVOID
1	1	0	0	1	28752	50000	0	1					1	0
1	1	1	0	1	22448	88992	0	0					1	0
1	1	0	1	0	2528	84992	0	0					0	-1
1	1	1	0	1	15136	90992	0	0					1	0
1	1	0	1	0	9968	108992	0	0					0	-1
1	1	0	1	0	6368	90000	0	0					0	-1
1	1	1	0	1	13136	100000	0	0					1	0
1	1	1	1	0	3376	46992	0	0					0	-1
1	1	1	1	0	6112	82000	0	0					0	-1
1	1	1	0	1	10928	68992	0	0					1	0
1	1	0	0	1	28752	50000	0	1					1	0
1	1	1	0	1	22448	88992	0	0					1	0
1	1	0	1	0	2528	84992	0	0					0	-1
1	1	1	0	1	15136	90992	0	0					1	0
1	1	0	1	0	9968	108992	0	0					0	-1
1	1	0	1	0	6368	90000	0	0					0	-1
1	1	1	0	1	13136	100000	0	0					1	0
1	1	1	1	0	3376	46992	0	0					0	-1
1	1	1	1	0	6112	82000	0	0					0	-1
1	1	1	0	1	10928	68992	0	0		50			1	0
2	1	1	1	0	6464	60000	0	0					0	-1
2	1	1	1	0	7424	94992	0	0					0	-1
2	1	0	0	1	14592	72000	0	0					1	0
2	1	1	1	0	2400	46992	0	0					0	-1
2	1	0	1	0	7152	70000	0	0					0	-1
2	1	1	0	1	23344	30992	0	0					1	0
2	1	0	1	0	5344	84000	0	0					0	-1
2	1	0	1	0	6000	94000	0	0					0	-1
2	1	0	1	0	4272	76000	0	0					0	-1
2	1	1	1	0	2944	84992	0	0					0	-1
2	1	1	1	0	6464	60000	0	0					0	-1
2	1	1	1	0	7424	94992	0	0					0	-1
2	1	0	0	1	14592	72000	0	0					1	0
2	1	1	1	0	2400	46992	0	0					0	-1
2	1	0	1	0	7152	70000	0	0					0	-1
2	1	1	0	1	23344	30992	0	0					1	0
2	1	0	1	0	5344	84000	0	0					0	-1
2	1	0	1	0	6000	94000	0	0					0	-1
2	1	0	1	0	4272	76000	0	0					0	-1
2	1	1	1	0	2944	84992	0	0		80			0	-1
3	1	1	1	0	7264	106000	0	0					0	-1
3	1	1	1	0	7920	78000	0	0					0	-1
3	1	1	0	1	10608	88992	0	0					1	0
3	1	1	1	0	8576	84000	0	1					0	-1
3	1	1	0	1	19376	110000	0	0					1	0
3	1	1	1	0	1296	68000	0	0					0	-1
3	1	1	1	0	6496	110992	0	0					0	-1
3	1	1	1	0	6576	62992	0	0					0	-1
3	1	1	1	0	5104	116992	0	0					0	-1
3	1	1	0	1	13104	100992	0	1					1	0
3	1	1	1	0	7264	106000	0	0					0	-1
3	1	1	1	0	7920	78000	0	0					0	-1
3	1	1	0	1	10608	88992	0	0					1	0
3	1	1	1	0	8576	84000	0	1					0	-1
3	1	1	0	1	19376	110000	0	0					1	0
3	1	1	1	0	1296	68000	0	0					0	-1
3	1	1	1	0	6496	110992	0	0					0	-1
3	1	1	1	0	6576	62992	0	0					0	-1
3	1	1	1	0	5104	116992	0	0					0	-1
3	1	1	0	1	13104	100992	0	1		70			1	0
4	1	1	1	0	112	56992	0	0					0	-1
4	1	1	0	1	12368	84992	0	0					1	0
4	1	1	1	0	5616	44000	0	0					0	-1
4	1	1	1	0	6608	54992	0	0					0	-1
4	1	1	1	0	6144	68992	0	0					0	-1
4	1	1	0	1	18784	90000	0	0					1	0
4	1	0	1	0	6304	38000	0	0					0	-1
4	1	1	1	0	4064	34992	0	0					0	-1
4	1	0	1	0	6304	108000	0	0					0	-1
4	1	1	1	0	7392	74992	0	0					0	-1
4	1	1	1	0	112	56992	0	0					0	-1
4	1	1	0	1	12368	84992	0	0					1	0
4	1	1	1	0	5616	44000	0	0					0	-1
4	1	1	1	0	6608	54992	0	0					0	-1
4	1	1	1	0	6144	68992	0	0					0	-1
4	1	1	0	1	18784	90000	0	0					1	0
4	1	0	1	0	6304	38000	0	0					0	-1
4	1	1	1	0	4064	34992	0	0					0	-1
4	1	0	1	0	6304	108000	0	0					0	-1
4	1	1	1	0	7392	74992	0	0		80			0	-1
6	1	0	1	0	8976	94992	0	0						-1	LC reached, now test sessions without US (shock on sham mode)
6	1	0	1	0	5088	96992	0	0						-1
6	1	0	1	0	4656	120000	0	0						-1
6	1	1	0	1	25360	30992	0	0						0
6	1	1	1	0	4432	114000	0	0						-1
6	1	1	1	0	4800	62000	0	0						-1
6	0	1	0	1	40000	46000	0	0						0
6	1	1	1	0	6048	50992	0	0						-1
6	1	1	1	0	4672	112000	0	0						-1
6	1	0	1	0	8624	36992	0	0						-1
6	1	0	1	0	4480	76000	0	0						-1
6	1	0	1	0	8976	94992	0	0						-1
6	1	0	1	0	5088	96992	0	0						-1
6	0	0	0	1	40000	100000	0	0						0
6	1	0	1	0	4656	120000	0	0						-1
6	1	1	0	1	25360	30992	0	0						0
6	1	1	1	0	4432	114000	0	0						-1
6	1	1	1	0	4800	62000	0	0						-1
6	1	1	1	0	6048	50992	0	0						-1
6	1	1	1	0	4672	112000	0	0						-1
6	1	0	1	0	8624	36992	0	0						-1
6	1	0	1	0	4480	76000	0	0		90				-1
7	1	1	1	0	5584	34000	0	0						-1
7	1	1	0	1	22128	30000	0	0						0
7	1	0	1	0	4976	102000	0	0						-1
7	1	1	0	1	17248	88992	0	1						0
7	1	1	1	0	4944	114000	0	0						-1
7	0	1	0	1	40000	102992	0	0						0
7	1	0	0	1	10112	32992	0	0						0
7	1	1	1	0	8336	108992	0	0						-1
7	1	1	0	1	13792	34000	0	0						0
7	1	1	1	0	5008	108992	0	0						-1
7	1	0	1	0	5936	60992	0	0						-1
7	1	1	1	0	5584	34000	0	0						-1
7	1	1	0	1	22128	30000	0	0						0
7	1	0	1	0	4976	102000	0	0						-1
7	1	1	0	1	17248	88992	0	1						0
7	1	1	1	0	4944	114000	0	0						-1
7	1	0	0	1	10112	32992	0	0						0
7	0	0	0	1	40000	56992	0	0						0
7	1	1	1	0	8336	108992	0	0						-1
7	1	1	0	1	13792	34000	0	0						0
7	1	1	1	0	5008	108992	0	0						-1
7	1	0	1	0	5936	60992	0	0		60				-1
8	1	0	1	0	7808	104992	0	0						-1
8	1	1	0	1	10800	50992	0	0						0
8	0	1	0	1	40000	78992	0	0						0
8	1	1	1	0	7248	76992	0	0						-1
8	1	1	1	0	6896	44000	0	0						-1
8	1	1	1	0	5776	106000	0	1						-1
8	1	0	0	1	11120	118000	0	0						0
8	1	0	0	1	10160	74992	0	0						0
8	1	0	1	0	7616	100992	0	0						-1
8	1	0	1	0	8192	66992	0	0						-1
8	1	0	1	0	6096	88000	0	0						-1
8	1	0	1	0	7808	104992	0	0						-1
8	1	1	0	1	10800	50992	0	0						0
8	1	1	1	0	7248	76992	0	0						-1
8	0	1	0	1	21008	94992	0	0						0
8	1	1	1	0	6896	44000	0	0						-1
8	1	1	1	0	5776	106000	0	1						-1
8	1	0	0	1	11120	118000	0	0						0
8	1	0	0	1	10160	74992	0	0						0
8	1	0	1	0	7616	100992	0	0						-1
8	1	0	1	0	8192	66992	0	0						-1
8	1	0	1	0	6096	88000	0	0		70				-1
9	1	1	1	0	5120	78000	0	0						-1
9	0	1	0	1	40000	86992	0	0						0
9	1	0	1	0	6912	104992	0	0						-1
9	1	1	1	0	6176	66000	0	0						-1
9	1	0	1	0	2656	38000	0	0						-1
9	1	1	1	0	4896	40992	0	0						-1
9	1	1	0	1	15168	84000	0	0						0
9	1	1	1	0	8640	96000	0	0						-1
9	1	1	1	0	7760	44000	0	0						-1
9	1	0	0	1	11600	72992	0	0						0
9	1	1	1	0	7936	74992	0	0						-1
9	1	1	1	0	5120	78000	0	0						-1
9	1	0	1	0	6912	104992	0	0						-1
9	1	1	1	0	6176	66000	0	0						-1
9	1	0	1	0	2656	38000	0	0						-1
9	1	1	1	0	4896	40992	0	0						-1
9	0	1	0	1	25776	54000	0	0						0
9	1	1	0	1	15168	84000	0	0						0
9	1	1	1	0	8640	96000	0	0						-1
9	1	1	1	0	7760	44000	0	0						-1
9	1	0	0	1	11600	72992	0	0						0
9	1	1	1	0	7936	74992	0	0		80				-1
10	1	1	0	1	40000	102000	0	1						0
10	0	1	0	1	17632	88000	0	1						0
10	1	0	1	0	224	52992	0	0						-1
10	1	1	1	0	8064	76000	0	0						-1
10	1	0	0	1	15328	38992	0	0						0
10	1	0	1	0	4432	34992	0	0						-1
10	1	0	1	0	5072	48000	0	0						-1
10	1	1	0	1	27216	62000	0	0						0
10	1	1	1	0	3280	68000	0	0						-1
10	1	1	1	0	2544	58000	0	0						-1
10	1	0	0	1	24752	30992	0	0						0
10	1	1	0	1	40000	102000	0	1						0
10	1	0	1	0	224	52992	0	0						-1
10	1	1	1	0	8064	76000	0	0						-1
10	1	0	0	1	15328	38992	0	0						0
10	1	0	1	0	4432	34992	0	0						-1
10	1	0	1	0	5072	48000	0	0						-1
10	1	1	0	1	27216	62000	0	0						0
10	1	1	1	0	3280	68000	0	0						-1
10	0	1	0	1	29152	70992	0	0						0
10	1	1	1	0	2544	58000	0	0						-1
10	1	0	0	1	24752	30992	0	0		60				0
													24	-1
														-1
														-1
														-1
														-1
														-1
														-1
														-1
														-1
														-1
														-1
														-1
														-1
														-1
														-1
														-1
														-1
														-1
														-1
														-1
														-1
														-1
														-1
														-1
														-1
														-1
														-1
														-1
														-1
														-1
														-1
														-1
														-1
														-1
														-1
														-1
														-1
														-1
														-1
														-1
														-1
														-1
														-1
														-1
														-1
														-1
														-1
														-1
														-1
														-1
														-1
														-1
														-1
														-1
														-1
														-1
														-1
														-1
														-1
														-1
													48
													96

## Sheet: Session
Session	ZF1	Test	ZF2	Test	ZF3	Test	ZF5	Test	ZF6	Test
1	10		50		35		0		50
2	10		10		80		50		80
3	35		35		65		50		70
4	65		85		60		0		80
5	60		95		75		10		90	1
6	60		100		90		60		60	1
7	85		90	1	80		70		70	1
8	95		100	1	80	1	70		80	1
9	95		95	1	90	1	80		60	1
10	100	1	85	1	80	1	80	1
11	85	1	75	1	95	1	80	1
12	90	1			85	1	90	1
13	95	1					90	1
14	100	1					40	1
15
16
17
18
19
20

## Sheet: ZeitenMSec
ZF1	ZF1	ZF2	ZF2	ZF3	ZF3	ZF5	ZF5	ZF6	ZF6
light	sham	light	sham	light	sham	light	sham	light	sham
1056	13040	7152	24832	4192	40000	9120	12992	8976	40000
720	10848	17216	40000	3600	3968	5472	14880	5088	40000
1120	15824	3984	40000	7840	40000	10432	23536	4656	40000
3088	40000	5440	40000	3968	40000	7488	40000	25360	40000
2144	21632	3760	40000	6208	40000	8368	32784	4432	40000
2240	16544	5936	40000	4128	40000	10608	2224	4800	21008
2144	40000	4464	22736	6064	40000	8352	19136	6048	40000
2720	7376	6976	11328	8848	40000	5984	40000	4672	25776
4672	34912	4768	40000	4480	40000	4576	18832	8624	17632
2640	9216	3776	40000	4832	880	5792	30096	4480	29152
3648		5968		7168		9120		8976
5280		4352		5696		5472		5088
4352		5616		5424		10432		4656
3744		8800		5744		7488		25360
1728		5344		10112		8368		4432
6832		5568		30832		10608		4800
2544		6080		8224		8352		6048
5024		4432		7152		5984		4672
4944		11152		10240		4576		8624
7680		3696		10064		5792		4480
2768		8960		2352		5680		5584
3824		4336		1808		11376		22128
1568		3680		1520		5536		4976
2240		4752		3024		5584		17248
3696		6624		4464		3872		4944
2672		4448		4752		6880		10112
2992		1360		4336		9616		8336
2272		5472		3968		10464		13792
5072		4976		4592		8352		5008
2912		4560		7952		7184		5936
3248		5072		3360		5680		5584
2576		768		7664		11376		22128
10560		6080		5120		5536		4976
3360		3632		4912		5584		17248
5920		4672		3984		3872		4944
3936		6272		10128		6880		10112
10512		6592		5760		9616		8336
1568		6304		10208		10464		13792
40000		4272		3664		8352		5008
2960		9120		4880		7184		5936
1648		4320		6512		7072		7808
5872		4512		7440		5232		10800
2496		4880		2560		5360		7248
4496		5936		4512		2272		6896
864		1424		5232		5376		5776
9936		18752		4528		6656		11120
3024		3680		5904		11408		10160
7952		5040		4976		1664		7616
3904		3136		7632		752		8192
9744		4960		3472		4480		6096
5072		4528		4896		7072		7808
40000		5296		5600		5232		10800
3072		2832		4592		5360		7248
30560		5840		10624		2272		6896
7488		7872		8496		5376		5776
2528		5904		10512		6656		11120
4400		4672		21904		11408		10160
4192		3952		18736		1664		7616
3600		4272		2464		752		8192
3696		4592		7088		4480		6096
2752		3120		6464		9104		5120
21984		2496		4432		10832		6912
3472		9776		7712		5664		6176
1424		9744		1376		9488		2656
2208		7360		5264		1664		4896
4672		8320		4832		9600		15168
1888		10784		5424		5520		8640
2848		4592		4464		6064		7760
2656		8480		5728		7584		11600
1984		9952		6528		8320		7936
1520		10816		4880		9104		5120
3856		9504		9168		10832		6912
2896		9712		6592		5664		6176
3232		9296		4384		9488		2656
2528		5184		5536		1664		4896
6112		6528		8800		9600		15168
1888		7792		10912		5520		8640
4880		6480		6592		6064		7760
2560		12192		4400		7584		11600
2448		4160		6240		8320		7936
2192		2544		2976		16464		40000
1904		5072		6336		11104		224
2960		3568		1152		10704		8064
3328		7184		5344		5472		15328
2528		4560		6368		13776		4432
8080		6576		5872		10032		5072
5760		6160		8000		8544		27216
2928		10176		5648		8528		3280
144		4544		11984		10432		2544
6256		5840		8704		8192		24752
2752		10144		4544		16464		40000
3504		10896		14336		11104		224
4944		8608		7184		10704		8064
4992		8928		8576		5472		15328
6368		4240		7744		13776		4432
3472		11248		5488		10032		5072
4864		10256		6944		8544		27216
3664		4944		10736		8528		3280
9600		5056		7168		10432		2544
3728		2592		7200		8192		24752
