# Supplementary material for: Extremely low frequency magnetic field distracts zebrafish from a visual cognitive task
Source: Sci Rep. 2025 Mar 12;15:8589. doi: 10.1038/s41598-025-90194-x (PMC11903689; doi:10.1038/s41598-025-90194-x)
Supplement: Supplementary file 1 — Supplementary Material 1. [file 41598_2025_90194_MOESM1_ESM.zip › ZIP/41598_2025_90194_MOESM4_ESM.xlsx]

## Sheet: ZF15
Versuchsnummer	Reiz gegeben	link / rechts	Reaktion	Schock	Reaktionszeit	Intertrailinterval	Mode	Fehlermeldung		correct choice	average time	stabw	Escape	AVOID
	1	0	1	0	5104	96000	0	0	1				0	-1
	1	0	1	1	10032	106000	0	0	1				1	0
	1	0	1	1	10352	46992	0	0	1				1	0
	1	1	1	1	11008	52992	0	1	1				1	0
	1	1	1	1	13792	38000	0	0	1				1	0
	1	0	1	1	21728	38992	0	0	1				1	0
	1	1	1	1	19744	88992	0	0	1				1	0
	1	0	1	0	3840	86000	0	0	1				0	-1
	1	0	0	1	40000	92992	0	0	1				0	0
	1	1	1	0	4640	110000	0	0	1				0	-1
	1	0	1	0	1776	98000	0	0	1				0	-1
	1	1	1	1	11392	84992	0	0	1				1	0
	1	1	1	1	11088	82000	0	0	1				1	0
	1	1	1	1	11696	84992	0	0	1				1	0
	1	1	1	0	1456	88000	0	0	1				0	-1
	1	1	1	0	9264	104000	0	0	1				0	-1
	1	1	1	1	33072	68000	0	0	1				1	0
	1	1	1	0	6128	66000	0	0	1				0	-1
	1	1	1	0	1712	40000	0	0	1				0	-1
	1	0	1	0	4944	68992	0	0	1	45			0	-1
	1	0	1	1	20240	58000	0	0	4				1	0
	1	0	1	1	10256	54992	0	0	4				1	0
	1	1	1	0	7760	52000	0	0	4				0	-1
	1	0	1	1	11136	48992	0	1	4				1	0
	1	1	1	1	22032	32000	0	0	4				1	0
	1	0	1	0	7248	104000	0	0	4				0	-1
	1	0	1	1	10064	74000	0	0	4				1	0
	1	1	1	0	6608	50992	0	0	4				0	-1
	1	0	1	0	6016	64992	0	0	4				0	-1
	1	1	1	1	11584	82992	0	0	4				1	0
	1	0	1	1	18208	102992	0	0	4				1	0
	1	1	1	0	5008	118000	0	0	4				0	-1
	1	1	1	0	9648	108000	0	0	4				0	-1
	1	1	0	1	10800	54992	0	1	4				1	0
	1	1	1	1	11200	80992	0	0	4				1	0
	1	0	1	1	14736	54000	0	0	4				1	0
	1	1	0	1	11808	70000	0	1	4				1	0
	1	1	1	1	11520	60992	0	0	4				1	0
	1	1	1	0	9568	82000	0	0	4				0	-1
	1	0	0	1	16000	102992	0	1	4	35			1	0
	1	0	1	1	10576	106992	0	1	7				1	0
	1	0	1	1	18048	56992	0	0	7				1	0
	1	1	1	1	38688	116992	0	0	7				1	0
	1	0	1	0	6896	90992	0	0	7				0	-1
	1	0	1	1	14992	56000	0	0	7				1	0
	1	1	1	1	20736	108000	0	0	7				1	0
	1	0	1	1	18928	72992	0	0	7				1	0
	1	1	1	1	21664	114992	0	0	7				1	0
	1	0	1	1	14464	62992	0	0	7				1	0
	1	1	1	1	19408	58000	0	0	7				1	0
	1	0	1	0	6992	96992	0	0	7				0	-1
	1	1	1	1	14432	72000	0	0	7				1	0
	1	0	1	1	30256	36992	0	0	7				1	0
	1	1	1	1	13520	104000	0	0	7				1	0
	1	0	1	1	11744	116992	0	0	7				1	0
	1	1	0	1	40000	72000	0	0	7				0	0
	1	1	1	1	10320	58992	0	0	7				1	0
	1	0	1	1	10560	106000	0	0	7				1	0
	1	1	1	1	12160	92000	0	0	7				1	0
	1	0	1	1	14304	106000	0	0	7	10			1	0
	1	0	1	0	9584	106992	0	0	10				0	-1
	1	1	1	0	9456	66992	0	0	10				0	-1
	1	0	0	1	11104	102000	0	1	10				1	0
	1	0	1	0	5776	42000	0	0	10				0	-1
	1	1	1	0	8256	120000	0	0	10				0	-1
	1	1	1	0	8480	60000	0	0	10				0	-1
	1	0	1	0	6368	80992	0	0	10				0	-1
	1	1	1	1	10912	42992	0	0	10				1	0
	1	1	1	0	8544	112000	0	0	10				0	-1
	1	0	1	0	1568	82000	0	0	10				0	-1
	1	1	1	1	13504	42000	0	0	10				1	0
	1	0	1	0	80	94992	0	0	10				0	-1
	1	1	1	1	14096	56000	0	0	10				1	0
	1	0	1	1	10496	60000	0	0	10				1	0
	1	1	1	1	11040	112000	0	0	10				1	0
	1	1	0	1	40000	90000	0	0	10				0	0
	1	1	0	1	15296	36000	0	1	10				1	0
	1	0	1	0	5184	34000	0	0	10				0	-1
	1	1	1	1	14096	88000	0	0	10				1	0
	1	1	1	1	14176	48000	0	0	10	50			1	0
	1	1	1	0	9696	62000	0	0	13				0	-1
	1	0	1	0	7360	50000	0	0	13				0	-1
	1	0	1	0	7040	86000	0	0	13				0	-1
	1	1	1	1	12192	90000	0	0	13				1	0
	1	1	1	1	17760	102992	0	0	13				1	0
	1	0	1	1	10208	46000	0	0	13				1	0
	1	1	1	1	18832	48000	0	0	13				1	0
	1	1	1	0	1664	88000	0	0	13				0	-1
	1	0	1	0	4208	88992	0	0	13				0	-1
	1	0	1	0	4336	60000	0	0	13				0	-1
	1	1	1	0	7120	88000	0	0	13				0	-1
	1	0	1	0	4768	78992	0	0	13				0	-1
	1	1	1	0	6384	38000	0	0	13				0	-1
	1	0	1	0	6320	76992	0	0	13				0	-1
	1	1	1	1	10192	38992	0	0	13				1	0
	1	0	1	0	5152	64992	0	0	13				0	-1
	1	1	1	0	4064	80000	0	0	13				0	-1
	1	0	1	0	3168	108992	0	0	13				0	-1
	1	1	1	0	8752	110000	0	0	13				0	-1
	1	0	1	0	4160	116992	0	0	13	75			0	-1
	1	1	1	0	9424	32000	0	0	16				0	-1
	1	0	1	0	4768	110992	0	0	16				0	-1
	1	1	1	0	9184	120000	0	0	16				0	-1
	1	0	1	0	8576	70992	0	0	16				0	-1
	1	1	1	0	7280	112000	0	0	16				0	-1
	1	1	0	0	592	72992	0	1	16				0	-1
	1	0	0	1	10960	50000	0	1	16				1	0
	1	1	1	1	10016	98000	0	0	16				1	0
	1	1	1	0	8448	98992	0	0	16				0	-1
	1	0	1	0	4640	108000	0	0	16				0	-1
	1	0	1	1	12336	46000	0	1	16				1	0
	1	0	1	1	12528	52992	0	0	16				1	0
	1	1	1	0	8288	114992	0	0	16				0	-1
	1	1	1	0	8368	30992	0	0	16				0	-1
	1	0	1	1	11184	108000	0	0	16				1	0
	1	0	1	0	6208	114992	0	0	16				0	-1
	1	1	1	0	6336	50992	0	0	16				0	-1
	1	0	1	0	4352	86000	0	0	16				0	-1
	1	1	1	0	5408	58000	0	0	16				0	-1
	1	0	1	0	6064	50992	0	0	16	75			0	-1
	1	1	1	1	20752	34992	0	0	1				1	0
	1	0	1	0	6144	68992	0	1	1				0	-1
	1	0	1	0	3488	48000	0	0	1				0	-1
	1	0	1	1	10224	68992	0	0	1				1	0
	1	1	1	0	5632	78000	0	0	1				0	-1
	1	0	1	1	12496	100992	0	0	1				1	0
	1	0	1	1	10512	118992	0	1	1				1	0
	1	0	1	0	1888	30992	0	0	1				0	-1
	1	0	1	0	4544	116992	0	0	1				0	-1
	1	0	1	1	13392	30992	0	0	1				1	0
	1	1	1	0	3216	78000	0	0	1				0	-1
	1	1	1	0	448	38000	0	0	1				0	-1
	1	0	1	0	9376	56000	0	0	1				0	-1
	1	0	1	0	8704	72992	0	0	1				0	-1
	1	0	1	0	5776	32000	0	0	1				0	-1
	1	1	1	0	5328	102000	0	0	1				0	-1
	1	0	1	0	3072	96000	0	0	1				0	-1
	1	1	1	0	3904	52000	0	0	1				0	-1
	1	0	1	0	8656	52992	0	0	1				0	-1
	1	0	1	0	3888	108992	0	1	1	75			0	-1
													64

## Sheet: ZF16
Versuchsnummer	Reiz gegeben	link / rechts	Reaktion	Schock	Reaktionszeit	Intertrailinterval	Mode	Fehlermeldung		correct choice	average time	stabw	Escape	AVOID
	1	1	1	1	10704	56000	0	1	2				1	0
	1	0	0	1	40000	90992	0	1	2				0	0
	1	1	1	1	10192	104000	0	0	2				1	0
	1	0	0	1	11264	110992	0	1	2				1	0
	1	0	1	1	38624	52000	0	0	2				1	0
	1	1	0	1	40000	84992	0	0	2				0	0
	1	1	0	1	40000	44992	0	0	2				0	0
	1	1	0	1	40000	82000	0	0	2				0	0
	1	1	0	1	40000	112000	0	0	2				0	0
	1	1	0	1	40000	100992	0	1	2				0	0
	1	0	0	1	14272	60992	0	1	2				1	0
	1	1	1	1	36384	112000	0	0	2				1	0
	1	0	1	1	18528	104000	0	0	2				1	0
	1	1	1	1	19872	36000	0	0	2				1	0
	1	0	1	1	23360	30000	0	0	2				1	0
	1	0	0	1	40000	96000	0	1	2				0	0
	1	1	1	1	16608	100000	0	0	2				1	0
	1	0	1	1	16592	78000	0	0	2				1	0
	1	1	0	1	40000	76000	0	0	2				0	0
	1	1	0	1	40000	62992	0	0	2	0			0	0
	1	0	1	0	4976	102992	0	0	5				0	-1
	1	0	1	0	8464	96992	0	0	5				0	-1
	1	1	1	1	13968	104992	0	0	5				1	0
	1	0	0	1	40000	118992	0	0	5				0	0
	1	1	1	1	15904	48992	0	0	5				1	0
	1	0	1	1	13568	106000	0	0	5				1	0
	1	1	0	1	40000	56000	0	0	5				0	0
	1	0	1	1	29376	86000	0	0	5				1	0
	1	1	0	1	40000	88992	0	0	5				0	0
	1	1	0	1	40000	106000	0	0	5				0	0
	1	0	1	1	14336	88992	0	0	5				1	0
	1	0	1	1	11712	102992	0	1	5				1	0
	1	1	1	1	22624	58000	0	0	5				1	0
	1	0	1	1	12816	112000	0	0	5				1	0
	1	1	1	1	37008	116992	0	0	5				1	0
	1	1	1	1	15792	86000	0	0	5				1	0
	1	1	1	0	5312	88992	0	0	5				0	-1
	1	1	1	0	7760	36992	0	0	5				0	-1
	1	0	1	0	9344	78992	0	0	5				0	-1
	1	1	1	0	9488	62000	0	0	5	30			0	-1
	1	1	1	0	2848	50000	0	0	8				0	-1
	1	0	1	1	11856	120000	0	0	8				1	0
	1	0	1	1	23792	50000	0	0	8				1	0
	1	0	1	1	15264	112000	0	0	8				1	0
	1	1	1	0	4288	52992	0	0	8				0	-1
	1	0	1	0	3184	118992	0	0	8				0	-1
	1	1	1	0	8128	70992	0	0	8				0	-1
	1	1	1	1	10784	84000	0	0	8				1	0
	1	0	1	1	22512	58000	0	0	8				1	0
	1	1	0	1	31584	34992	0	1	8				1	0
	1	0	0	1	14080	84992	0	1	8				1	0
	1	0	1	1	17552	78992	0	0	8				1	0
	1	1	1	1	19520	50000	0	0	8				1	0
	1	0	1	0	7712	108992	0	0	8				0	-1
	1	1	1	1	18624	46000	0	0	8				1	0
	1	1	0	1	40000	86992	0	0	8				0	0
	1	1	1	1	16704	48000	0	0	8				1	0
	1	0	1	0	8176	80000	0	0	8				0	-1
	1	1	1	1	11184	52992	0	0	8				1	0
	1	0	1	0	4672	32000	0	0	8	35			0	-1
	1	1	1	1	12544	104000	0	0	11				0	-1
	1	0	1	0	5328	36000	0	0	11				0	-1
	1	1	1	0	3984	46000	0	0	11				0	-1
	1	0	1	0	5712	54000	0	0	11				0	-1
	1	1	1	0	5360	118000	0	0	11				0	-1
	1	1	1	1	13280	94992	0	0	11				0	-1
	1	0	1	1	10160	78992	0	1	11				0	-1
	1	1	1	1	10976	100992	0	1	11				0	-1
	1	0	1	1	11328	92992	0	0	11				0	-1
	1	1	1	1	10784	60992	0	0	11				0	-1
	1	1	1	1	10224	30000	0	0	11				0	-1
	1	1	1	1	10976	30992	0	0	11				0	-1
	1	1	1	1	19408	112992	0	0	11				0	-1
	1	0	1	1	15984	92000	0	0	11				0	-1
	1	1	1	1	15168	112992	0	0	11				0	-1
	1	0	1	1	10400	74992	0	0	11				0	-1
	1	1	1	1	15200	74992	0	0	11				0	-1
	1	1	0	1	40000	114992	0	0	11				0	-1
	1	1	1	0	9488	82992	0	1	11				0	-1
	1	1	1	0	6464	56000	0	0	11	30			0	-1
	1	1	1	0	5056	88000	0	0	14				0	-1
	1	0	1	0	4672	50000	0	0	14				0	-1
	1	1	1	0	8752	102992	0	0	14				0	-1
	1	0	1	0	6608	98992	0	0	14				0	-1
	1	0	1	0	5248	114992	0	0	14				0	-1
	1	1	1	0	5296	108000	0	0	14				0	-1
	1	1	1	0	9888	88992	0	0	14				0	-1
	1	0	1	0	8960	72992	0	0	14				0	-1
	1	1	0	1	15040	78000	0	1	14				0	-1
	1	1	0	1	11888	44000	0	1	14				0	-1
	1	0	0	1	40000	70000	0	0	14				0	-1
	1	1	1	1	22640	66000	0	0	14				0	-1
	1	1	1	0	7680	62992	0	1	14				0	-1
	1	0	1	1	10176	44992	0	0	14				0	-1
	1	1	1	1	34032	82992	0	0	14				0	-1
	1	1	1	0	8960	82992	0	0	14				0	-1
	1	0	1	1	21168	38992	0	0	14				0	-1
	1	0	1	1	26416	64992	0	0	14				0	-1
	1	1	1	0	7376	42992	0	0	14				0	-1
	1	0	0	0	1728	58992	0	1	14	60			0	-1
	1	1	1	1	26368	36000	0	0	17				0	-1
	1	0	0	1	18912	104000	0	1	17				0	-1
	1	1	1	1	10432	102992	0	0	17				0	-1
	1	0	1	1	18384	80000	0	0	17				0	-1
	1	1	1	1	10128	98000	0	0	17				0	-1
	1	0	1	0	8160	50992	0	0	17				0	-1
	1	1	1	1	10064	92992	0	0	17				0	-1
	1	0	1	0	464	32992	0	0	17				0	-1
	1	1	1	0	6896	76992	0	0	17				0	-1
	1	0	1	1	14128	116000	0	0	17				0	-1
	1	1	1	0	7136	74000	0	0	17				0	-1
	1	1	1	1	17680	66000	0	0	17				0	-1
	1	1	1	1	10016	66000	0	0	17				0	-1
	1	1	1	1	10480	56992	0	0	17				0	-1
	1	0	1	1	13568	92000	0	0	17				0	-1
	1	1	1	1	10384	60992	0	0	17				0	-1
	1	0	1	0	6864	82992	0	0	17				0	-1
	1	1	1	1	28432	46000	0	0	17				0	-1
	1	0	1	0	6448	108992	0	0	17				0	-1
	1	1	1	1	30336	108000	0	0	17	60			0	-1
	1	0	1	0	7904	40992	0	0	2				0	-1
	1	1	0	0	4352	70992	0	1	2				0	-1
	1	0	1	1	12880	90000	0	0	2				0	-1
	1	0	1	0	7936	80992	0	0	2				0	-1
	1	0	1	1	33120	38000	0	0	2				0	-1
	1	1	1	1	11088	118000	0	0	2				0	-1
	1	0	1	0	8208	106000	0	0	2				0	-1
	1	0	1	0	976	102992	0	0	2				0	-1
	1	1	1	1	28848	118992	0	0	2				0	-1
	1	0	1	0	4368	74000	0	0	2				0	-1
	1	1	1	0	6784	44000	0	0	2				0	-1
	1	1	1	1	38144	108992	0	1	2				0	-1
	1	1	1	0	8768	110992	0	0	2				0	-1
	1	0	1	0	4624	112000	0	0	2				0	-1
	1	1	1	0	6016	40000	0	0	2				0	-1
	1	0	0	1	40000	46992	0	0	2				0	-1
	1	0	0	1	29264	102000	0	1	2				0	-1
	1	1	1	1	13472	110000	0	0	2				0	-1
	1	1	1	1	28688	86000	0	0	2				0	-1
	1	1	1	0	7152	104992	0	1	2	55			0	-1
	1	0	1	1	11680	30000	0	0	5				0	-1
	1	0	1	0	4288	102992	0	0	5				0	-1
	1	1	0	1	40000	50000	0	0	5				0	-1
	1	0	1	0	2000	38992	0	0	5				0	-1
	1	1	1	0	9264	88992	0	0	5				0	-1
	1	0	1	0	4336	96000	0	0	5				0	-1
	1	1	1	1	11968	62992	0	0	5				0	-1
	1	0	1	0	9920	120000	0	0	5				0	-1
	1	1	1	0	7024	54992	0	0	5				0	-1
	1	0	1	0	1504	98992	0	0	5				0	-1
	1	1	1	0	7072	58000	0	0	5				0	-1
	1	1	1	0	4272	92000	0	0	5				0	-1
	1	1	0	1	40000	100000	0	0	5				0	-1
	1	1	1	1	22656	68000	0	0	5				0	-1
	1	1	1	1	16928	110992	0	0	5				0	-1
	1	1	0	1	40000	70000	0	1	5				0	-1
	1	1	1	1	14608	116000	0	0	5				0	-1
	1	0	1	1	17104	80992	0	1	5				0	-1
	1	1	1	0	6880	50000	0	1	5				0	-1
	1	1	1	1	31008	82000	0	0	5	50			0	-1
	1	0	1	0	3984	30992	0	0	8				0	-1
	1	1	1	0	4336	48992	0	0	8				0	-1
	1	1	1	1	10496	118992	0	0	8				0	-1
	1	0	1	0	2592	76992	0	0	8				0	-1
	1	1	1	0	9264	56992	0	0	8				0	-1
	1	0	1	0	2080	64000	0	0	8				0	-1
	1	1	1	0	6672	64000	0	0	8				0	-1
	1	0	1	0	5504	102000	0	0	8				0	-1
	1	1	1	1	10160	74992	0	0	8				0	-1
	1	1	1	1	10160	50000	0	0	8				0	-1
	1	0	1	1	11328	108000	0	0	8				0	-1
	1	1	1	1	18016	100992	0	0	8				0	-1
	1	0	1	1	21904	116000	0	0	8				0	-1
	1	0	1	1	20576	74992	0	0	8				0	-1
	1	1	1	0	4976	106000	0	0	8				0	-1
	1	0	1	1	14224	60992	0	0	8				0	-1
	1	1	1	1	10816	52000	0	0	8				0	-1
	1	0	1	0	6208	76992	0	0	8				0	-1
	1	1	1	1	16736	118992	0	0	8				0	-1
	1	0	1	0	5280	116000	0	0	8	50			0	-1
	1	0	1	0	4496	106992	0	0	11				0	-1
	1	1	1	0	4048	62992	0	0	11				0	-1
	1	1	1	0	4016	96992	0	0	11				0	-1
	1	0	1	0	960	50000	0	0	11				0	-1
	1	1	1	0	8448	84992	0	0	11				0	-1
	1	1	1	0	3712	42000	0	0	11				0	-1
	1	1	1	1	14944	68992	0	1	11				0	-1
	1	0	1	1	10688	48000	0	0	11				0	-1
	1	1	1	0	6384	44992	0	0	11				0	-1
	1	0	1	0	5424	102992	0	0	11				0	-1
	1	1	1	0	7664	54992	0	0	11				0	-1
	1	0	1	0	3408	106000	0	0	11				0	-1
	1	1	0	1	10496	98000	0	1	11				0	-1
	1	0	1	0	3920	50992	0	0	11				0	-1
	1	1	1	0	7296	34992	0	0	11				0	-1
	1	0	1	0	1664	94000	0	0	11				0	-1
	1	0	1	0	4640	38992	0	0	11				0	-1
	1	1	1	0	7312	88000	0	0	11				0	-1
	1	1	1	0	5232	62000	0	0	11				0	-1
	1	1	1	0	6608	96992	0	0	11	85			0	-1
	1	0	1	0	8464	90992	0	0	14				0	-1
	1	0	1	0	2368	46992	0	0	14				0	-1
	1	1	1	0	4480	76000	0	0	14				0	-1
	1	0	1	0	4608	30000	0	0	14				0	-1
	1	1	1	0	6336	64992	0	0	14				0	-1
	1	0	1	0	4464	108000	0	0	14				0	-1
	1	1	1	1	23760	78000	0	0	14				0	-1
	1	1	1	1	15696	68000	0	0	14				0	-1
	1	1	1	0	2768	72000	0	0	14				0	-1
	1	1	1	1	28608	52000	0	0	14				0	-1
	1	1	1	0	8752	68992	0	0	14				0	-1
	1	0	1	0	2224	102992	0	0	14				0	-1
	1	1	1	0	9488	42000	0	0	14				0	-1
	1	1	1	0	2560	94992	0	0	14				0	-1
	1	1	1	0	5456	76992	0	0	14				0	-1
	1	1	1	0	5632	80992	0	0	14				0	-1
	1	1	1	1	23824	60000	0	0	14				0	-1
	1	1	1	0	4752	78000	0	0	14				0	-1
	1	0	1	1	10064	78000	0	0	14				0	-1
	1	1	1	0	9200	90000	0	0	14	75			0	-1
	1	0	1	0	3552	64992	0	1	17				0	-1
	1	0	1	1	10192	114992	0	0	17				0	-1
	1	1	0	1	21392	68992	0	1	17				0	-1
	1	1	1	0	9504	56000	0	0	17				0	-1
	1	1	0	1	10256	88000	0	1	17				0	-1
	1	0	1	0	2992	60000	0	0	17				0	-1
	1	1	1	0	5968	62000	0	1	17				0	-1
	1	1	1	0	4512	120000	0	0	17				0	-1
	1	1	1	0	5552	106000	0	0	17				0	-1
	1	1	1	1	10512	118000	0	0	17				0	-1
	1	1	1	0	8256	94992	0	0	17				0	-1
	1	0	1	0	4736	96992	0	0	17				0	-1
	1	1	1	1	10720	118992	0	0	17				0	-1
	1	0	1	1	15440	36000	0	0	17				0	-1
	1	1	1	0	7200	66000	0	0	17				0	-1
	1	0	1	0	4944	100000	0	0	17				0	-1
	1	1	1	0	8064	60000	0	0	17				0	-1
	1	0	1	0	5856	114000	0	0	17				0	-1
	1	1	1	0	7584	78000	0	0	17				0	-1
	1	0	1	1	21952	120000	0	0	17	65			0	-1
	1	0	1	0	5008	90000	0	0	2				0	-1
	1	0	1	0	3328	88992	0	0	2				0	-1
	1	1	1	0	2160	44992	0	0	2				0	-1
	1	0	1	0	3504	60992	0	0	2				0	-1
	1	1	1	0	5344	96000	0	0	2				0	-1
	1	1	1	0	6688	108992	0	0	2				0	-1
	1	1	1	0	5856	66992	0	0	2				0	-1
	1	1	1	1	10224	52992	0	0	2				0	-1
	1	1	1	0	5136	116000	0	0	2				0	-1
	1	0	1	1	10512	80000	0	0	2				0	-1
	1	1	0	1	10128	96000	0	1	2				0	-1
	1	0	1	0	4400	68000	0	0	2				0	-1
	1	1	1	0	4768	68000	0	0	2				0	-1
	1	0	1	0	3712	60000	0	0	2				0	-1
	1	1	1	0	8848	72992	0	0	2				0	-1
	1	1	1	0	6512	42000	0	0	2				0	-1
	1	0	1	0	4704	44992	0	0	2				0	-1
	1	1	1	0	5680	116000	0	0	2				0	-1
	1	0	1	0	5120	58000	0	0	2				0	-1
	1	1	1	0	8288	46992	0	0	2	85			0	-1
	1	0	1	0	3744	32992	0	0	7				0	-1
	1	1	1	0	5792	44000	0	0	7				0	-1
	1	0	1	0	5136	66992	0	0	7				0	-1
	1	0	1	0	3968	92992	0	0	7				0	-1
	1	1	1	0	4576	110000	0	0	7				0	-1
	1	1	1	0	5760	76992	0	0	7				0	-1
	1	1	1	0	3840	112000	0	0	7				0	-1
	1	0	1	0	3440	58992	0	0	7				0	-1
	1	1	1	0	5888	78992	0	0	7				0	-1
	1	1	1	0	1296	96000	0	0	7				0	-1
	1	0	1	0	3152	66000	0	0	7				0	-1
	1	0	1	0	3872	68000	0	0	7				0	-1
	1	1	1	1	10352	102000	0	0	7				0	-1
	1	0	1	0	6880	46992	0	0	7				0	-1
	1	1	1	0	7248	36000	0	0	7				0	-1
	1	0	1	0	4544	104992	0	0	7				0	-1
	1	1	1	1	11168	70000	0	0	7				0	-1
	1	1	1	0	3040	44992	0	0	7				0	-1
	1	0	1	0	4032	70000	0	0	7				0	-1
	1	1	1	0	7264	114000	0	0	7	90			0	-1
	1	0	1	0	3632	114992	0	0	10				0	-1
	1	0	1	0	5104	48000	0	0	10				0	-1
	1	1	1	0	9488	70000	0	0	10				0	-1
	1	0	1	0	3552	118000	0	0	10				0	-1
	1	0	1	0	6480	34992	0	0	10				0	-1
	1	0	1	0	8624	32000	0	0	10				0	-1
	1	1	1	0	4272	42992	0	1	10				0	-1
	1	0	1	0	8304	52992	0	0	10				0	-1
	1	0	1	0	4528	78000	0	1	10				0	-1
	1	0	1	0	9552	38992	0	1	10				0	-1
	1	0	1	0	7168	106992	0	0	10				0	-1
	1	0	1	1	21888	34992	0	0	10				0	-1
	1	1	1	0	9408	38992	0	0	10				0	-1
	1	1	1	0	944	56000	0	0	10				0	-1
	1	0	1	0	7904	80000	0	0	10				0	-1
	1	0	1	0	5744	118992	0	0	10				0	-1
	1	0	1	1	12912	106992	0	0	10				0	-1
	1	1	1	1	21024	116992	0	0	10				0	-1
	1	0	1	1	11680	38000	0	0	10				0	-1
	1	1	1	1	15536	98000	0	0	10	75			0	-1
													33

## Sheet: ZF17
Versuchsnummer	Reiz gegeben	link / rechts	Reaktion	Schock	Reaktionszeit	Intertrailinterval	Mode	Fehlermeldung		correct choice	average time	trial onset	trial end	intertrial		Escape	Avoid
	1	0	1	1	22320	74992	0	0	6			0	22.32	97.312		1	0	28
	1	1	1	1	11184	120000	0	0	6			97.312	108.496	228.496		1	0
	1	0	1	0	1904	46992	0	0	6			228.496	230.4	277.392		0	-1
	1	0	1	1	12592	118000	0	0	6			277.392	289.984	407.984		1	0
	1	0	1	1	12288	104992	0	0	6			407.984	420.272	525.264		1	0
	1	1	1	0	5696	76992	0	0	6			525.264	530.96	607.952		0	-1
	1	0	1	1	11312	90000	0	0	6			607.952	619.264	709.264		1	0
	1	0	1	1	11088	58000	0	0	6			709.264	720.352	778.352		1	0
	1	0	1	1	17200	84000	0	0	6			778.352	795.552	879.552		1	0
	1	0	1	1	11936	50992	0	0	6			879.552	891.488	942.48		1	0
	1	0	1	0	2912	36000	0	0	6			942.48	945.392	981.392		0	-1
	1	0	1	0	2848	36992	0	0	6			981.392	984.24	1021.23		0	-1
	1	0	1	0	1696	84000	0	0	6			1021.23	1022.93	1106.93		0	-1
	1	0	1	0	2928	78992	0	0	6			1106.93	1109.86	1188.85		0	-1
	1	0	1	0	4544	48000	0	0	6			1188.85	1193.39	1241.39		0	-1
	1	1	1	0	7520	120000	0	0	6			1241.39	1248.91	1368.91		0	-1
	1	1	1	1	19920	80992	0	0	6			1368.91	1388.83	1469.82		1	0
	1	1	1	0	2272	86992	0	0	6			1469.82	1472.1	1559.09		0	-1
	1	0	1	1	28240	72992	0	0	6			1559.09	1587.33	1660.32		1	0
	1	1	1	0	9536	64992	0	0	6	50		1660.32	1669.86	1734.85		0	-1
	1	0	1	1	11408	94992	0	0	9			0	11.408	106.4		1	0
	1	0	1	0	9072	102000	0	0	9			106.4	115.472	217.472		0	-1
	1	0	1	1	20032	90000	0	0	9			217.472	237.504	327.504		1	0
	1	0	1	1	11776	58000	0	0	9			327.504	339.28	397.28		1	0
	1	0	1	1	17504	36000	0	0	9			397.28	414.784	450.784		1	0
	1	1	1	0	8208	58992	0	0	9			450.784	458.992	517.984		0	-1
	1	1	1	0	4096	116000	0	0	9			517.984	522.08	638.08		0	-1
	1	0	1	1	17824	66000	0	0	9			638.08	655.904	721.904		1	0
	1	1	1	1	10272	92000	0	0	9			721.904	732.176	824.176		1	0
	1	0	1	0	5056	116000	0	0	9			824.176	829.232	945.232		0	-1
	1	1	0	1	40000	90992	0	0	9			945.232	985.232	1076.22		0	0
	1	1	1	1	13584	58000	0	0	9			1076.22	1089.81	1147.81		1	0
	1	0	1	1	19568	110000	0	0	9			1147.81	1167.38	1277.38		1	0
	1	1	0	1	40000	62992	0	0	9			1277.38	1317.38	1380.37		0	0
	1	1	1	0	5920	32000	0	0	9			1380.37	1386.29	1418.29		0	-1
	1	0	0	1	40000	70000	0	0	9			1418.29	1458.29	1528.29		0	0
	1	0	1	0	4368	40000	0	0	9			1528.29	1532.66	1572.66		0	-1
	1	1	0	1	40000	36992	0	0	9			1572.66	1612.66	1649.65		0	0
	1	1	1	1	30704	94000	0	0	9			1649.65	1680.35	1774.35		1	0
	1	0	1	0	8672	72000	0	0	9	35		1774.35	1783.02	1855.02		0	-1
	1	0	1	0	1968	74000	0	0	12			0	1.968	75.968		0	-1
	1	0	1	1	12480	86992	0	0	12			75.968	88.448	175.44		1	0
	1	0	0	1	40000	40992	0	0	12			175.44	215.44	256.432		0	0
	1	1	1	0	2656	102992	0	0	12			256.432	259.088	362.08		0	-1
	1	0	0	1	40000	96992	0	0	12			362.08	402.08	499.072		0	0
	1	0	0	1	40000	76992	0	0	12			499.072	539.072	616.064		0	0
	1	1	1	0	7440	102992	0	0	12			616.064	623.504	726.496		0	-1
	1	0	1	1	20432	62000	0	0	12			726.496	746.928	808.928		1	0
	1	1	1	0	7056	44000	0	0	12			808.928	815.984	859.984		0	-1
	1	0	1	1	19440	32992	0	0	12			859.984	879.424	912.416		1	0
	1	1	1	0	3136	74992	0	0	12			912.416	915.552	990.544		0	-1
	1	1	1	0	7904	50000	0	0	12			990.544	998.448	1048.45		0	-1
	1	1	1	0	5120	78992	0	0	12			1048.45	1053.57	1132.56		0	-1
	1	0	1	0	1376	86992	0	0	12			1132.56	1133.94	1220.93		0	-1
	1	0	1	0	6064	62992	0	1	12			1220.93	1226.99	1289.98		0	-1
	1	1	1	0	3584	116000	0	1	12			1289.98	1293.57	1409.57		0	-1
	1	0	1	0	3584	54992	0	0	12			1409.57	1413.15	1468.14		0	-1
	1	0	1	0	5136	50992	0	0	12			1468.14	1473.28	1524.27		0	-1
	1	0	1	0	5488	54000	0	0	12			1524.27	1529.76	1583.76		0	-1
	1	0	1	0	4832	108992	0	0	12	70		1583.76	1588.59	1697.58		0	-1
	1	0	1	0	8832	30000	0	0	15			0	8.832	38.832		0	-1
	1	0	1	0	3584	44000	0	0	15			38.832	42.416	86.416		0	-1
	1	0	1	0	2752	44992	0	0	15			86.416	89.168	134.16		0	-1
	1	0	1	0	1328	98992	0	0	15			134.16	135.488	234.48		0	-1
	1	0	1	0	3456	52992	0	0	15			234.48	237.936	290.928		0	-1
	1	0	1	1	32544	110992	0	0	15			290.928	323.472	434.464		1	0
	1	0	1	0	3328	56992	0	0	15			434.464	437.792	494.784		0	-1
	1	0	1	1	15200	36000	0	0	15			494.784	509.984	545.984		1	0
	1	1	1	1	10944	82000	0	0	15			545.984	556.928	638.928		1	0
	1	1	1	0	3792	32992	0	0	15			638.928	642.72	675.712		0	-1
	1	1	0	1	40000	104000	0	0	15			675.712	715.712	819.712		0	0
	1	0	1	0	6080	60992	0	0	15			819.712	825.792	886.784		0	-1
	1	0	1	0	3280	86000	0	0	15			886.784	890.064	976.064		0	-1
	1	1	0	1	40000	82000	0	0	15			976.064	1016.06	1098.06		0	0
	1	1	1	0	2656	76000	0	0	15			1098.06	1100.72	1176.72		0	-1
	1	0	1	1	11456	78992	0	0	15			1176.72	1188.18	1267.17		1	0
	1	1	0	1	40000	64000	0	0	15			1267.17	1307.17	1371.17		0	0
	1	1	1	0	2688	60992	0	0	15			1371.17	1373.86	1434.85		0	-1
	1	0	1	0	3040	52992	0	0	15			1434.85	1437.89	1490.88		0	-1
	1	1	0	1	40000	70992	0	0	15	60		1490.88	1530.88	1601.87		0	0
	1	0	1	0	7024	92992	0	0	19			0	7.024	100.016		0	-1
	1	0	0	0	2896	66000	0	1	19			100.016	102.912	168.912		0	-1
	1	0	1	0	8256	112992	0	0	19			168.912	177.168	290.16		0	-1
	1	0	1	0	6272	56000	0	0	19			290.16	296.432	352.432		0	-1
	1	1	1	0	4896	72992	0	0	19			352.432	357.328	430.32		0	-1
	1	1	1	0	6544	90992	0	0	19			430.32	436.864	527.856		0	-1
	1	0	1	0	4080	68992	0	1	19			527.856	531.936	600.928		0	-1
	1	1	1	0	6992	120000	0	0	19			600.928	607.92	727.92		0	-1
	1	0	1	0	3776	78000	0	0	19			727.92	731.696	809.696		0	-1
	1	0	1	0	3632	64992	0	0	19			809.696	813.328	878.32		0	-1
	1	0	1	0	1568	116992	0	0	19			878.32	879.888	996.88		0	-1
	1	0	1	0	3280	80000	0	0	19			996.88	1000.16	1080.16		0	-1
	1	0	1	0	3568	106000	0	0	19			1080.16	1083.73	1189.73		0	-1
	1	0	1	0	2976	70992	0	0	19			1189.73	1192.7	1263.7		0	-1
	1	0	1	0	2480	110000	0	0	19			1263.7	1266.18	1376.18		0	-1
	1	0	1	0	8992	68992	0	0	19			1376.18	1385.17	1454.16		0	-1
	1	0	1	0	3280	46992	0	0	19			1454.16	1457.44	1504.43		0	-1
	1	0	1	0	3136	42000	0	0	19			1504.43	1507.57	1549.57		0	-1
	1	1	1	0	4640	98992	0	0	19			1549.57	1554.21	1653.2		0	-1
	1	0	1	0	6640	106992	0	0	19	100		1653.2	1659.84	1766.83		0	-1
	1	0	1	0	1728	56000	0	0	3			0	1.728	57.728		0	-1
	1	1	1	0	5568	36000	0	0	3			57.728	63.296	99.296		0	-1
	1	0	1	0	3056	116992	0	0	3			99.296	102.352	219.344		0	-1
	1	0	1	0	3616	112000	0	0	3			219.344	222.96	334.96		0	-1
	1	1	1	0	3536	84992	0	0	3			334.96	338.496	423.488		0	-1
	1	0	1	0	4672	62000	0	0	3			423.488	428.16	490.16		0	-1
	1	1	1	0	4912	66992	0	0	3			490.16	495.072	562.064		0	-1
	1	1	1	0	4672	116992	0	1	3			562.064	566.736	683.728		0	-1
	1	0	1	0	6944	114000	0	1	3			683.728	690.672	804.672		0	-1
	1	1	1	0	5376	68992	0	0	3			804.672	810.048	879.04		0	-1
	1	1	1	0	4192	116000	0	1	3			879.04	883.232	999.232		0	-1
	1	1	1	0	3728	112000	0	1	3			999.232	1002.96	1114.96		0	-1
	1	1	1	1	14192	92000	0	0	3			1114.96	1129.15	1221.15		1	0
	1	0	1	0	3536	54000	0	0	3			1221.15	1224.69	1278.69		0	-1
	1	0	1	0	5056	118992	0	0	3			1278.69	1283.74	1402.74		0	-1
	1	1	1	0	3424	94992	0	0	3			1402.74	1406.16	1501.15		0	-1
	1	0	1	0	3648	74000	0	0	3			1501.15	1504.8	1578.8		0	-1
	1	0	1	0	3456	72992	0	0	3			1578.8	1582.26	1655.25		0	-1
	1	0	1	0	4272	68000	0	0	3			1655.25	1659.52	1727.52		0	-1
	1	1	1	0	5248	56000	0	1	3	95		1727.52	1732.77	1788.77		0	-1
	1	1	1	0	7200	36000	0	0	6			0	7.2	43.2		0	-1
	1	0	1	0	8080	96992	0	0	6			43.2	51.28	148.272		0	-1
	1	1	1	0	7248	68992	0	0	6			148.272	155.52	224.512		0	-1
	1	1	1	0	4384	102992	0	0	6			224.512	228.896	331.888		0	-1
	1	1	0	0	3616	58000	0	1	6			331.888	335.504	393.504		0	-1
	1	1	1	0	5040	108992	0	0	6			393.504	398.544	507.536		0	-1
	1	0	1	0	3456	88000	0	0	6			507.536	510.992	598.992		0	-1
	1	0	1	0	9312	102992	0	0	6			598.992	608.304	711.296		0	-1
	1	1	1	0	8400	68992	0	0	6			711.296	719.696	788.688		0	-1
	1	1	1	1	14544	68000	0	0	6			788.688	803.232	871.232		1	0
	1	1	1	0	3248	116992	0	0	6			871.232	874.48	991.472		0	-1
	1	1	1	0	976	56992	0	0	6			991.472	992.448	1049.44		0	-1
	1	0	1	0	4400	104000	0	0	6			1049.44	1053.84	1157.84		0	-1
	1	0	1	0	2784	66992	0	0	6			1157.84	1160.62	1227.62		0	-1
	1	0	1	0	4096	74000	0	0	6			1227.62	1231.71	1305.71		0	-1
	1	1	1	0	576	76000	0	0	6			1305.71	1306.29	1382.29		0	-1
	1	0	1	0	3600	82992	0	0	6			1382.29	1385.89	1468.88		0	-1
	1	0	1	0	3760	72992	0	0	6			1468.88	1472.64	1545.63		0	-1
	1	0	1	0	3360	94992	0	1	6			1545.63	1548.99	1643.98		0	-1
	1	0	1	0	4192	80000	0	0	6	95		1643.98	1648.18	1728.18		0	-1

## Sheet: ZF18
Versuchsnummer	Reiz gegeben	link / rechts	Reaktion	Schock	Reaktionszeit	Intertrailinterval	Mode	Fehlermeldung		correct choice	average time	trial onset	trial end	intertrial		Escape	Avoid
1	1	1	1	1	13984	112000	0	0	6							1	0	49
	1	0	0	1	40000	114000	0	0	6							0	0
	1	0	1	1	11312	52992	0	1	6							1	0
	1	1	0	1	40000	98000	0	0	6							0	0
	1	0	1	1	14112	64992	0	0	6							1	0
	1	0	1	1	11392	44000	0	0	6							1	0
	1	1	1	1	14864	70992	0	0	6							1	0
	1	0	1	1	26912	66000	0	0	6							1	0
	1	1	0	1	11152	82992	0	1	6							1	0
	1	1	0	1	17936	40000	0	1	6							1	0
	1	1	0	1	29648	64000	0	1	6							1	0
	1	1	1	1	16192	80992	0	0	6							1	0
	1	0	1	0	5552	48000	0	0	6							0	-1
	1	1	1	1	10752	90992	0	1	6							1	0
	1	0	0	1	40000	36992	0	0	6							0	0
	1	1	0	0	9888	68992	0	1	6							0	-1
	1	0	1	1	12416	92992	0	0	6							1	0
	1	1	1	1	18576	58000	0	0	6							1	0
	1	1	1	0	688	92000	0	0	6							0	-1
	1	0	1	1	11408	102992	0	0	6	15						1	0
2	1	1	1	1	11824	78992	0	1	10							1	0
	1	1	1	1	13968	62992	0	0	10							1	0
	1	0	1	1	11632	52992	0	0	10							1	0
	1	1	1	1	11184	90992	0	0	10							1	0
	1	1	0	1	40000	50992	0	0	10							0	0
	1	1	0	1	40000	108000	0	0	10							0	0
	1	0	1	0	9968	82000	0	0	10							0	-1
	1	1	0	1	40000	104992	0	0	10							0	0
	1	1	0	1	40000	74992	0	0	10							0	0
	1	1	1	1	22704	116992	0	0	10							1	0
	1	0	1	1	10272	36992	0	0	10							1	0
	1	1	0	1	40000	104992	0	0	10							0	0
	1	1	1	1	14768	80000	0	0	10							1	0
	1	0	1	1	11568	46992	0	0	10							1	0
	1	0	1	1	12784	106000	0	0	10							1	0
	1	0	1	1	11792	78992	0	0	10							1	0
	1	0	1	0	9552	108000	0	0	10							0	-1
	1	0	0	1	40000	56992	0	1	10							0	0
	1	1	1	0	9104	32000	0	0	10							0	-1
	1	0	1	1	29904	32000	0	0	10	15						1	0
3	1	0	1	1	11728	92992	0	0	14							1	0
	1	1	1	0	7600	116000	0	0	14							0	-1
	1	0	0	1	11856	94000	0	1	14							1	0
	1	1	0	1	11408	92992	0	1	14							1	0
	1	0	0	1	40000	90000	0	0	14							0	0
	1	0	1	1	11856	46000	0	0	14							1	0
	1	0	0	1	40000	78000	0	0	14							0	0
	1	0	0	1	40000	60992	0	0	14							0	0
	1	0	0	1	40000	36000	0	0	14							0	0
	1	0	0	1	40000	84992	0	0	14							0	0
	1	0	0	1	40000	38000	0	0	14							0	0
	1	0	0	1	40000	116992	0	0	14							0	0
	1	1	0	1	40000	58000	0	0	14							0	0
	1	1	0	1	40000	58000	0	0	14							0	0
	1	1	0	1	40000	64992	0	0	14							0	0
	1	1	0	1	40000	84000	0	0	14							0	0
	1	1	0	1	40000	86000	0	0	14							0	0
	1	1	0	1	40000	84992	0	0	14							0	0
	1	1	0	1	40000	80000	0	0	14							0	0
	1	1	0	1	40000	82992	0	0	14	5						0	0
4	1	0	1	0	592	30992	0	0	17							0	-1
	1	1	1	1	28624	36000	0	0	17							1	0
	1	0	1	0	1040	46992	0	0	17							0	-1
	1	0	0	0	8944	106992	0	1	17							0	-1
	1	0	1	0	6976	76000	0	0	17							0	-1
	1	0	1	1	11856	36992	0	0	17							1	0
	1	0	1	0	9344	100000	0	0	17							0	-1
	1	0	1	1	10448	110992	0	0	17							1	0
	1	0	1	1	10768	46992	0	0	17							1	0
	1	1	1	0	32	72992	0	0	17							0	-1
	1	0	1	1	11760	50992	0	0	17							1	0
	1	1	0	1	40000	92992	0	0	17							0	0
	1	1	0	1	40000	78000	0	1	17							0	0
	1	1	1	1	21616	60000	0	1	17							1	0
	1	0	1	0	1760	62000	0	0	17							0	-1
	1	0	1	1	30592	42992	0	0	17							1	0
	1	1	1	0	4832	30000	0	0	17							0	-1
	1	0	1	0	7776	56000	0	0	17							0	-1
	1	1	1	0	5776	66000	0	0	17							0	-1
	1	0	1	0	5408	64992	0	0	17	55						0	-1
5	1	1	0	1	10352	54992	0	1	20							1	0
	1	1	1	0	5392	32000	0	1	20							0	-1
	1	0	1	0	8224	78992	0	1	20							0	-1
	1	0	1	0	8128	116992	0	1	20							0	-1
	1	0	1	0	4960	70000	0	0	20							0	-1
	1	1	1	0	6208	64992	0	1	20							0	-1
	1	1	1	0	6752	70992	0	0	20							0	-1
	1	0	1	0	1824	114000	0	1	20							0	-1
	1	0	0	0	5760	66000	0	1	20							0	-1
	1	1	1	0	8560	106000	0	1	20							0	-1
	1	0	1	0	5808	30992	0	0	20							0	-1
	1	1	1	0	8720	48000	0	0	20							0	-1
	1	0	1	0	3584	70000	0	0	20							0	-1
	1	1	0	1	12768	40992	0	1	20							1	0
	1	1	1	0	8928	98000	0	1	20							0	-1
	1	0	0	0	8320	94000	0	1	20							0	-1
	1	0	1	1	32992	118000	0	1	20							1	0
	1	0	1	0	5440	50992	0	0	20							0	-1
	1	0	1	0	8144	78000	0	0	20							0	-1
	1	0	1	1	10288	56000	0	1	20	80						1	0
6	1	1	0	1	15376	68992	0	1	23							1	0
	1	0	1	0	3760	100992	0	1	23							0	-1
	1	1	1	0	9008	110000	0	1	23							0	-1
	1	0	1	0	2464	82992	0	0	23							0	-1
	1	1	1	1	26832	34000	0	0	23							1	0
	1	0	1	0	9840	40992	0	1	23							0	-1
	1	0	1	1	11440	112000	0	0	23							1	0
	1	1	0	1	11456	50000	0	1	23							1	0
	1	0	1	0	7200	68000	0	0	23							0	-1
	1	0	1	0	7984	72992	0	1	23							0	-1
	1	0	0	1	40000	58992	0	0	23							0	0
	1	0	1	0	5136	86000	0	1	23							0	-1
	1	1	0	0	3440	56992	0	1	23							0	-1
	1	1	1	0	8192	114000	0	1	23							0	-1
	1	1	1	0	3024	42992	0	0	23							0	-1
	1	1	0	1	22304	80992	0	1	23							1	0
	1	0	1	0	8608	76000	0	1	23							0	-1
	1	1	1	0	2256	96000	0	0	23							0	-1
	1	1	1	0	4736	88992	0	0	23							0	-1
	1	1	0	1	40000	48000	0	1	23	65						0	0
7	1	0	1	0	5472	94992	0	0	25							0	-1
	1	0	1	0	1968	32000	0	0	25							0	-1
	1	0	1	0	6400	98992	0	0	25							0	-1
	1	0	1	0	3552	90992	0	0	25							0	-1
	1	0	1	0	9408	82992	0	0	25							0	-1
	1	0	1	0	7376	58992	0	0	25							0	-1
	1	0	1	0	2928	110992	0	0	25							0	-1
	1	0	1	0	80	40992	0	0	25							0	-1
	1	0	1	0	2848	66000	0	0	25							0	-1
	1	0	1	0	3280	38992	0	0	25							0	-1
	1	0	1	0	5824	44000	0	0	25							0	-1
	1	1	1	0	32	40992	0	0	25							0	-1
	1	0	1	0	2992	106992	0	0	25							0	-1
	1	0	1	0	8368	38000	0	0	25							0	-1
	1	0	1	1	31760	52992	0	1	25							1	0
	1	0	1	0	6992	108000	0	0	25							0	-1
	1	1	0	1	40000	94992	0	0	25							0	0
	1	0	1	0	5488	82992	0	0	25							0	-1
	1	0	1	0	3376	52992	0	0	25							0	-1
	1	0	1	0	6656	70992	0	0	25	90						0	-1
8	1	1	1	0	6416	104000	0	0	2							0	-1
	1	0	1	0	7888	106992	0	0	2							0	-1
	1	0	1	0	6592	30992	0	0	2							0	-1
	1	0	1	1	10704	114000	0	0	2							1	0
	1	0	1	0	3360	116000	0	0	2							0	-1
	1	0	1	0	3696	44992	0	0	2							0	-1
	1	0	1	0	4816	40992	0	0	2							0	-1
	1	0	1	0	3504	66000	0	1	2							0	-1
	1	1	1	0	3056	70000	0	0	2							0	-1
	1	0	1	0	4832	30992	0	0	2							0	-1
	1	1	1	0	5728	104000	0	0	2							0	-1
	1	1	1	0	3024	116000	0	0	2							0	-1
	1	1	1	0	624	98992	0	0	2							0	-1
	1	0	1	0	2144	50992	0	0	2							0	-1
	1	0	1	0	4576	84000	0	0	2							0	-1
	1	0	1	0	3152	84992	0	0	2							0	-1
	1	0	1	0	1936	36000	0	0	2							0	-1
	1	1	1	0	7328	90000	0	0	2							0	-1
	1	0	1	0	7504	104992	0	0	2							0	-1
	1	0	1	0	7376	78992	0	0	2	95						0	-1
	1	0	1	0	5424	100000	0	0	4							0	-1
	1	0	1	0	3136	80000	0	0	4							0	-1
	1	0	1	0	2896	62000	0	1	4							0	-1
	1	0	1	0	3168	54992	0	0	4							0	-1
	1	0	1	0	2512	90000	0	0	4							0	-1
	1	0	1	0	3936	30000	0	0	4							0	-1
	1	0	1	0	2672	108000	0	1	4							0	-1
	1	1	1	0	2512	82992	0	0	4							0	-1
	1	1	1	0	3376	32992	0	0	4							0	-1
	1	0	1	0	4448	82000	0	0	4							0	-1
	1	0	1	0	752	90000	0	1	4							0	-1
	1	0	1	0	2864	58992	0	1	4							0	-1
	1	1	0	0	9600	60992	0	1	4							0	-1
	1	0	1	0	7648	40000	0	1	4							0	-1
	1	0	1	0	4960	40000	0	0	4							0	-1
	1	1	1	1	13808	78992	0	0	4							1	0
	1	1	1	0	3360	46992	0	0	4							0	-1
	1	1	1	1	10624	72000	0	0	4							1	0
	1	1	1	0	3264	102992	0	0	4							0	-1
	1	0	1	0	2944	30992	0	0	4	90						0	-1

## Sheet: ZF19
Versuchsnummer	Reiz gegeben	link / rechts	Reaktion	Schock	Reaktionszeit	Intertrailinterval	Mode	Fehlermeldung		correct choice	average time	trial onset	trial end	intertrial		Escape	Avoid
1	1	1	1	0	7168	36000	0	0	7							0	-1	93
	1	1	1	0	4704	66000	0	0	7							0	-1
	1	0	1	0	4032	70992	0	0	7							0	-1
	1	1	1	1	20144	44000	0	0	7							1	0
	1	1	1	1	20768	42992	0	0	7							1	0
	1	0	1	1	10896	112992	0	0	7							1	0
	1	0	1	1	22368	118992	0	0	7							1	0
	1	0	1	0	5440	38000	0	0	7							0	-1
	1	1	1	0	832	118992	0	0	7							0	-1
	1	0	1	0	4336	62992	0	0	7							0	-1
	1	1	1	1	11584	74992	0	0	7							1	0
	1	1	0	1	40000	64000	0	0	7							0	0
	1	0	1	0	272	36000	0	0	7							0	-1
	1	1	1	0	5952	50992	0	0	7							0	-1
	1	0	1	1	10096	112992	0	0	7							1	0
	1	0	1	1	10592	56000	0	0	7							1	0
	1	0	1	1	11168	92992	0	0	7							1	0
	1	0	1	1	10336	30000	0	0	7							1	0
	1	1	1	1	22800	52000	0	0	7							1	0
	1	1	1	0	3584	108000	0	0	7	45						0	-1
2	1	1	0	1	40000	76000	0	0	15							0	0
	1	1	1	1	37360	72000	0	0	15							1	0
	1	0	1	0	5392	54000	0	0	15							0	-1
	1	1	1	1	12864	92992	0	0	15							1	0
	1	0	1	1	19376	48992	0	0	15							1	0
	1	1	1	1	11184	104992	0	0	15							1	0
	1	0	1	1	15072	46000	0	0	15							1	0
	1	1	1	0	3632	100992	0	0	15							0	-1
	1	0	1	1	18992	86000	0	0	15							1	0
	1	0	1	0	8176	114992	0	0	15							0	-1
	1	1	1	0	896	52000	0	0	15							0	-1
	1	0	1	0	4944	100992	0	0	15							0	-1
	1	0	1	0	9392	102992	0	0	15							0	-1
	1	0	1	0	3072	60992	0	0	15							0	-1
	1	0	1	0	6304	48992	0	0	15							0	-1
	1	1	1	1	13824	108992	0	0	15							1	0
	1	0	1	1	10304	74992	0	0	15							1	0
	1	0	1	0	3376	58000	0	0	15							0	-1
	1	0	1	0	4960	102992	0	0	15							0	-1
	1	0	1	0	7440	98992	0	0	15	55						0	-1
3	1	1	0	1	40000	50992	0	0	18							0	0
	1	1	1	0	9728	108000	0	0	18							0	-1
	1	1	0	1	11712	30992	0	1	18							1	0
	1	1	0	1	10720	34992	0	1	18							1	0
	1	1	1	0	5792	58000	0	0	18							0	-1
	1	0	1	0	864	78992	0	0	18							0	-1
	1	0	1	1	12560	86992	0	0	18							1	0
	1	0	1	0	3920	114000	0	0	18							0	-1
	1	0	0	0	4880	80000	0	1	18							0	-1
	1	1	1	0	5840	42992	0	1	18							0	-1
	1	1	1	1	10448	46000	0	0	18							1	0
	1	0	1	0	3232	64000	0	0	18							0	-1
	1	0	1	0	1456	84000	0	0	18							0	-1
	1	1	1	1	20864	112000	0	0	18							1	0
	1	1	1	0	3328	100000	0	0	18							0	-1
	1	0	1	0	3776	92992	0	0	18							0	-1
	1	0	1	0	2976	42992	0	0	18							0	-1
	1	0	1	1	12960	40992	0	0	18							1	0
	1	1	1	0	2352	44000	0	0	18							0	-1
	1	0	0	0	3952	46000	0	1	18	65						0	-1
4	1	0	1	1	23216	42000	0	0	21							1	0
	1	1	1	0	2560	40000	0	0	21							0	-1
	1	0	1	0	5360	114992	0	0	21							0	-1
	1	0	1	0	960	84992	0	0	21							0	-1
	1	0	0	1	40000	108000	0	0	21							0	0
	1	1	1	1	28688	80992	0	0	21							1	0
	1	1	0	1	40000	36992	0	0	21							0	0
	1	0	1	0	4768	58992	0	0	21							0	-1
	1	0	1	1	16880	104000	0	0	21							1	0
	1	0	0	1	40000	42000	0	0	21							0	0
	1	0	1	1	20800	116000	0	0	21							1	0
	1	0	1	1	38480	88992	0	1	21							1	0
	1	0	1	1	10768	70992	0	0	21							1	0
	1	1	0	1	40000	42000	0	1	21							0	0
	1	0	1	0	3488	36992	0	0	21							0	-1
	1	0	1	0	3792	90000	0	1	21							0	-1
	1	0	0	1	40000	40000	0	0	21							0	0
	1	0	1	0	3488	34992	0	0	21							0	-1
	1	0	0	1	40000	82000	0	0	21							0	0
	1	0	1	1	11152	102992	0	1	21	35						1	0
5	1	1	1	0	8272	56000	0	1	24							0	-1
	1	1	1	0	7904	76992	0	1	24							0	-1
	1	0	1	1	11120	70000	0	0	24							1	0
	1	0	1	0	1264	30992	0	0	24							0	-1
	1	0	1	1	20416	40000	0	1	24							1	0
	1	1	0	1	11904	86000	0	1	24							1	0
	1	0	1	0	5488	50992	0	1	24							0	-1
	1	0	1	0	9488	64000	0	1	24							0	-1
	1	0	1	0	6912	118000	0	0	24							0	-1
	1	0	1	1	10912	76992	0	0	24							1	0
	1	0	1	1	10944	86992	0	0	24							1	0
	1	0	1	1	19408	116000	0	1	24							1	0
	1	0	1	1	16752	88000	0	0	24							1	0
	1	0	1	0	4464	40992	0	1	24							0	-1
	1	0	1	1	37520	76992	0	0	24							1	0
	1	0	1	1	20624	108000	0	0	24							1	0
	1	0	0	1	13376	106000	0	1	24							1	0
	1	0	1	1	25408	56992	0	0	24							1	0
	1	1	1	0	4768	106992	0	1	24							0	-1
	1	0	1	0	8624	104000	0	0	24	45						0	-1
6	1	1	1	0	4496	112992	0	0	1							0	-1
	1	0	1	0	3712	62000	0	0	1							0	-1
	1	0	1	0	4512	34000	0	0	1							0	-1
	1	1	1	0	4240	92000	0	0	1							0	-1
	1	1	1	0	384	44000	0	0	1							0	-1
	1	1	1	0	7392	96992	0	0	1							0	-1
	1	0	1	0	4784	94992	0	0	1							0	-1
	1	1	0	1	40000	116992	0	0	1							0	0
	1	1	1	1	13200	112000	0	0	1							1	0
	1	1	1	1	11696	116992	0	0	1							1	0
	1	1	1	1	11040	32000	0	0	1							1	0
	1	0	1	0	4240	118000	0	0	1							0	-1
	1	1	1	1	10496	86000	0	0	1							1	0
	1	1	1	0	3696	98992	0	0	1							0	-1
	1	1	1	0	5232	118000	0	0	1							0	-1
	1	1	0	1	40000	36000	0	0	1							0	0
	1	1	1	1	10736	62992	0	0	1							1	0
	1	1	1	1	13088	88000	0	0	1							1	0
	1	0	1	1	10224	36992	0	0	1							1	0
	1	0	0	1	40000	118000	0	0	1	50						0	0
7	1	1	1	1	17392	86000	0	0	3							1	0
	1	0	1	1	30192	94992	0	0	3							1	0
	1	1	0	1	40000	60000	0	0	3							0	0
	1	1	0	1	40000	100000	0	0	3							0	0
	1	0	1	0	3136	80000	0	0	3							0	-1
	1	0	0	1	40000	74992	0	0	3							0	0
	1	0	0	1	40000	64992	0	0	3							0	0
	1	1	1	1	36768	42000	0	0	3							1	0
	1	1	1	0	4560	86992	0	0	3							0	-1
	1	1	1	0	5840	38992	0	0	3							0	-1
	1	0	1	0	5856	54992	0	1	3							0	-1
	1	0	0	1	40000	86992	0	1	3							0	0
	1	1	1	0	3856	94000	0	0	3							0	-1
	1	1	1	1	10896	40992	0	0	3							1	0
	1	1	1	0	2448	60000	0	0	3							0	-1
	1	1	1	0	3904	58992	0	0	3							0	-1
	1	1	1	1	11680	108000	0	0	3							1	0
	1	1	1	0	7040	34992	0	0	3							0	-1
	1	1	1	1	12448	102992	0	0	3							1	0
	1	1	1	0	9472	38000	0	0	3	45						0	-1
8	1	0	1	0	4256	104000	0	0	5							0	-1
	1	0	1	0	4272	94000	0	0	5							0	-1
	1	0	1	1	10768	36992	0	0	5							1	0
	1	1	1	1	10816	100000	0	0	5							1	0
	1	0	1	0	4048	110992	0	0	5							0	-1
	1	0	1	0	8192	106992	0	0	5							0	-1
	1	0	1	0	2880	56992	0	0	5							0	-1
	1	0	1	0	3168	42000	0	0	5							0	-1
	1	0	1	0	2928	96992	0	0	5							0	-1
	1	0	1	0	2544	114000	0	0	5							0	-1
	1	0	0	1	10080	90000	0	1	5							1	0
	1	0	1	1	10624	60000	0	0	5							1	0
	1	0	1	0	8176	32000	0	0	5							0	-1
	1	0	1	0	9248	64992	0	0	5							0	-1
	1	0	1	0	8672	70000	0	0	5							0	-1
	1	0	1	1	20224	46000	0	0	5							1	0
	1	0	1	1	11424	106000	0	0	5							1	0
	1	0	1	0	6608	70992	0	0	5							0	-1
	1	0	1	1	12208	114992	0	0	5							1	0
	1	0	1	0	6768	110000	0	0	5	65						0	-1
9	1	0	1	0	7600	34992	0	0	7							0	-1
	1	0	1	0	3904	112992	0	0	7							0	-1
	1	0	1	0	4704	40992	0	0	7							0	-1
	1	0	1	1	10624	50000	0	0	7							1	0
	1	0	1	0	5536	66992	0	0	7							0	-1
	1	0	1	0	5936	34992	0	0	7							0	-1
	1	0	1	0	4368	114992	0	0	7							0	-1
	1	0	1	0	3840	76000	0	0	7							0	-1
	1	0	1	0	2768	70000	0	0	7							0	-1
	1	0	1	0	6032	106992	0	0	7							0	-1
	1	0	1	0	7216	84000	0	0	7							0	-1
	1	0	1	0	8096	62992	0	0	7							0	-1
	1	0	1	0	3216	114992	0	1	7							0	-1
	1	0	1	1	18880	36992	0	0	7							1	0
	1	0	1	0	8512	50000	0	0	7							0	-1
	1	0	1	1	11840	54992	0	0	7							1	0
	1	0	1	1	10912	66000	0	0	7							1	0
	1	0	1	0	6160	30000	0	0	7							0	-1
	1	0	1	0	4112	106000	0	0	7							0	-1
	1	0	1	0	6992	82000	0	0	7	80						0	-1
10	1	1	0	1	21616	44000	0	1	9							1	0
	1	0	1	0	4240	78992	0	0	9							0	-1
	1	1	1	0	3696	52000	0	0	9							0	-1
	1	1	1	0	4768	88000	0	0	9							0	-1
	1	1	1	1	11136	86992	0	0	9							1	0
	1	1	1	0	9360	102992	0	0	9							0	-1
	1	1	1	0	4544	60000	0	0	9							0	-1
	1	1	1	0	3248	90000	0	1	9							0	-1
	1	1	1	0	2368	68992	0	0	9							0	-1
	1	1	1	1	16672	102000	0	0	9							1	0
	1	1	1	1	11776	82000	0	0	9							1	0
	1	1	1	0	2560	94992	0	0	9							0	-1
	1	1	1	0	9232	114000	0	0	9							0	-1
	1	1	1	0	6576	74000	0	0	9							0	-1
	1	1	1	0	2816	72992	0	0	9							0	-1
	1	1	1	1	11376	72992	0	0	9							1	0
	1	1	1	0	5760	88000	0	0	9							0	-1
	1	1	1	1	11568	104992	0	0	9							1	0
	1	1	1	0	6944	114000	0	0	9							0	-1
	1	1	1	0	5904	96992	0	0	9	70						0	-1
11	1	0	1	1	13680	66000	0	0	11							1	0
	1	1	1	0	2960	62000	0	0	11							0	-1
	1	0	1	0	3856	100000	0	0	11							0	-1
	1	0	1	0	7200	116000	0	0	11							0	-1
	1	0	1	0	3632	62000	0	0	11							0	-1
	1	0	1	1	11568	30992	0	0	11							1	0
	1	0	1	0	3296	50000	0	0	11							0	-1
	1	0	1	0	2528	88000	0	0	11							0	-1
	1	0	1	0	5936	82000	0	0	11							0	-1
	1	0	1	1	11136	90000	0	0	11							1	0
	1	0	1	0	3856	64992	0	0	11							0	-1
	1	0	1	1	40000	74992	0	0	11							0	0
	1	0	1	1	10768	40000	0	0	11							1	0
	1	0	1	0	3632	102000	0	0	11							0	-1
	1	0	1	0	3136	66000	0	0	11							0	-1
	1	0	1	1	11472	96000	0	0	11							1	0
	1	0	1	1	40000	112992	0	0	11							0	0
	1	0	1	0	5552	54992	0	0	11							0	-1
	1	0	1	0	5040	88992	0	0	11							0	-1
	1	0	1	0	4368	38992	0	0	11	65						0	-1
12	1	1	1	1	13680	60000	0	0	13							1	0
	1	1	1	0	3568	56000	0	0	13							0	-1
	1	1	1	0	6112	40992	0	0	13							0	-1
	1	1	1	0	3600	66000	0	0	13							0	-1
	1	1	1	1	12224	48992	0	1	13							1	0
	1	1	1	0	3696	72992	0	0	13							0	-1
	1	1	1	1	11584	120000	0	0	13							1	0
	1	1	1	0	3776	36992	0	0	13							0	-1
	1	1	1	0	9216	42000	0	0	13							0	-1
	1	1	1	0	4672	36000	0	0	13							0	-1
	1	1	0	1	40000	56000	0	1	13							0	0
	1	1	1	0	6448	106992	0	0	13							0	-1
	1	1	1	1	11472	46992	0	0	13							1	0
	1	1	1	1	10768	108000	0	0	13							1	0
	1	1	1	0	7904	108992	0	0	13							0	-1
	1	1	1	0	7200	56000	0	0	13							0	-1
	1	0	1	1	12176	52000	0	0	13							1	0
	1	0	1	1	29056	34992	0	0	13							1	0
	1	0	1	0	8320	94992	0	0	13							0	-1
	1	0	1	1	13264	98992	0	0	13	55						1	0
13	1	0	1	0	1472	92992	0	0	15							0	-1
	1	1	1	0	1456	82992	0	0	15							0	-1
	1	1	1	1	10768	96000	0	0	15							1	0
	1	0	1	0	4880	92000	0	0	15							0	-1
	1	0	1	0	4640	88000	0	0	15							0	-1
	1	0	1	0	5184	118000	0	0	15							0	-1
	1	0	1	0	7376	64992	0	0	15							0	-1
	1	0	1	0	4384	42000	0	0	15							0	-1
	1	0	1	0	6640	106992	0	0	15							0	-1
	1	0	1	0	4352	38000	0	0	15							0	-1
	1	0	1	0	9024	106000	0	0	15							0	-1
	1	0	1	0	4816	114000	0	0	15							0	-1
	1	1	1	0	6784	56992	0	0	15							0	-1
	1	1	1	1	11680	86992	0	0	15							1	0
	1	0	1	0	2640	92992	0	0	15							0	-1
	1	0	1	0	6320	60992	0	0	15							0	-1
	1	0	1	0	4768	94000	0	0	15							0	-1
	1	0	1	0	3968	42000	0	0	15							0	-1
	1	0	1	0	2784	56000	0	0	15							0	-1
	1	1	1	1	12672	32992	0	0	15	85						1	0
14	1	1	1	1	16544	74000	0	0	17							1	0
	1	0	1	0	3248	64992	0	0	17							0	-1
	1	1	0	0	6816	44000	0	1	17							0	-1
	1	0	1	0	3056	104992	0	0	17							0	-1
	1	0	1	0	3328	86992	0	0	17							0	-1
	1	0	1	0	3120	112992	0	0	17							0	-1
	1	0	1	1	18592	102992	0	0	17							1	0
	1	0	1	0	5136	116000	0	0	17							0	-1
	1	0	1	0	2864	66000	0	0	17							0	-1
	1	0	1	0	1936	120000	0	0	17							0	-1
	1	1	1	1	27248	84000	0	1	17							1	0
	1	1	1	0	3232	102000	0	0	17							0	-1
	1	0	1	0	3536	56000	0	0	17							0	-1
	1	1	1	0	4528	84992	0	0	17							0	-1
	1	0	1	0	3728	116000	0	0	17							0	-1
	1	1	1	0	3760	90992	0	0	17							0	-1
	1	0	1	0	4960	90000	0	0	17							0	-1
	1	0	1	0	9808	106992	0	0	17							0	-1
	1	0	1	0	8752	76992	0	0	17							0	-1
	1	1	0	0	7744	62000	0	1	17	85						0	-1
15	1	1	1	0	4096	46000	0	0	2							0	-1
	1	1	1	0	4000	40000	0	0	2							0	-1
	1	1	1	0	4192	50992	0	0	2							0	-1
	1	1	1	0	5504	108992	0	0	2							0	-1
	1	0	1	0	3536	70992	0	0	2							0	-1
	1	0	1	0	3264	72992	0	0	2							0	-1
	1	0	1	0	5232	100992	0	1	2							0	-1
	1	0	1	0	5168	42000	0	0	2							0	-1
	1	0	1	0	7088	96992	0	0	2							0	-1
	1	0	0	1	40000	72992	0	0	2							0	0
	1	0	1	0	3488	102992	0	0	2							0	-1
	1	1	1	0	3856	52992	0	0	2							0	-1
	1	1	1	0	9488	46992	0	0	2							0	-1
	1	1	1	1	20992	108992	0	0	2							1	0
	1	0	1	0	3744	118992	0	0	2							0	-1
	1	0	1	0	3680	60000	0	0	2							0	-1
	1	0	1	0	5216	106992	0	0	2							0	-1
	1	0	1	0	6256	82000	0	0	2							0	-1
	1	0	1	0	2896	30992	0	0	2							0	-1
	1	0	1	1	10160	66992	0	0	2	85						1	0
