# Supplementary material for: Extremely low frequency magnetic field distracts zebrafish from a visual cognitive task
Source: Sci Rep. 2025 Mar 12;15:8589. doi: 10.1038/s41598-025-90194-x (PMC11903689; doi:10.1038/s41598-025-90194-x)
Supplement: Supplementary file 1 — Supplementary Material 1. [file 41598_2025_90194_MOESM1_ESM.zip › ZIP/41598_2025_90194_MOESM5_ESM.xlsx]

## Sheet: SummaryTable2B
ID	ZF15	go	no-go		ZF16	go	no-go		ZF17	go	no-go		ZF18	go	no-go		ZF19	go	no-go		GroupMEAN
LM:L	0.777778	14	4		0.952381	20	1		1	28	0		0.913043	21	2		0.923077	24	2		0.913256
LM:M	0	0	17		0.25	4	12		0.4	6	9		0.357143	5	9		0.266667	4	11		0.254762
LM:LM	0.784211	149	41		0.821053	156	34		0.90625	145	15		0.784722	113	31		0.802817	114	28		0.81981

## Sheet: Readout
ZF15										ZF16										ZF17										ZF18										ZF19
testsession1	3232	30000		1						testsession1	9280	106000		1						testsession1	11168	54000			1					testsession1	5360	114000		1						testsession1	528	106992		1
	8976	84992	Licht			1					5744	46000		1							4752	102992		1							3504	84992		1							11488	98992			1
	3856	102000		1							6768	94992		1							3760	58992		1							4496	90992		1							9520	82000		1
	6976	102992		1							8720	68992		1							3488	38992		1							4000	106000		1							9792	94000		1
	37088	118992	Sham								4560	116000		1							7248	84000		1							3984	86992		1							4512	120000		1
	18192	62000			1						7392	70992		1							2304	110000		1							4848	46000		1							10112	100992			1
	11264	52000			1						9888	70992		1							3264	108000		1							3504	118992	MF					1			4480	52992		1
	1840	40000		1							11792	90992			1						3360	118000	Licht			1					10864	60000			1						9856	106992		1
	7488	116992		1							9632	44992		1							3392	50992		1							10392	66992	MF						1		5648	38000		1
	6176	98992		1							10240	58992			1						3904	108000		1							3184	82000		1							5744	58992		1
	20448	82000			1						17152	68992			1						4320	106992		1							7312	86992	Licht			1					40000	108000	MF						1
	19120	66000	MF						1		14416	44000			1						10096	56992			1						3968	66000		1							320	96992		1
	10384	106992			1						6416	96000		1							3184	90000		1							2992	70992		1							3632	92000		1
	6864	30992		1							7872	92992		1							8672	46992		1							4544	114992		1							14768	30000			1
	1664	110000	Licht			1					40000	52000	MF						1		40000	106000	MF						1		6720	74992		1							8352	44000	MF					1
	7488	88000		1							11936	56992			1						17744	78992			1						13600	116000			1						3600	94000		1
	40000	114000			1						40000	52000	Sham								3952	116000		1							2432	86000		1							11408	78000			1
	11296	58000			1						13760	66000			1						5520	64000	MF					1			16032	94992			1						7040	74992		1
	23984	30992			1						5936	106000		1							4736	86992		1							3712	86000		1							2336	48992	Licht			1
	10016	64000	Licht				1				4784	112000		1							4864	60000		1							3776	100000		1							10448	80000			1
	33104	68000			1						7136	102992	Licht			1					4816	104000		1							19504	80000			1						5744	96992		1
	29536	100992			1						8144	90992		1							3520	92000		1							1536	110000		1							4192	94992		1
	40000	30992			1						4432	76992		1							8368	46000		1							14208	116000			1						3600	102000		1
testsession2	8512	38000		1						testsession2	10080	40000			1					testsession2	3744	104000		1						testsession2	5456	98992		1						testsession2	8400	88000		1
	7248	114000		1							4896	68000		1							4736	36000		1							5392	62992	MF					1			6080	30992		1
	40000	94992	MF						1		1872	70992	MF					1			3312	56992	MF					1			1840	116992		1							2992	32000	Licht			1
	1120	78992		1							7168	70000		1							4352	30992		1							3600	78992		1							5616	90000	Licht			1
	5392	32000		1							2576	108000		1							3904	50992	Licht			1					1680	92000		1							5232	96000	Licht			1
	11152	46992	Licht				1				4352	116992	Licht			1					4128	118000	Licht			1					5392	96000		1							48	54000		1
	6096	72000		1							6272	82992		1							4256	116992		1							2592	80000		1							8496	58992		1
	5120	102992		1							3552	74992		1							7408	74992		1							4528	84992		1							8496	112992		1
	7440	48992		1							35168	96000			1						3008	52992		1							7456	118992		1							6208	116992		1
	5968	112000		1							4464	66992		1							4720	52000		1							6688	86992		1							6848	68000		1
	4272	62992	Licht			1					9552	50000	Licht			1					4704	30000		1							5264	34000		1							12080	86992			1
	6080	60000		1							6288	110000		1							3136	92992	Licht			1					4064	116992	Licht			1					3648	78000		1
	6080	84000		1							6080	102000	Licht			1					6464	96992		1							40000	72992	Sham								5200	38992		1
	10800	32992			1						36384	94000	MF						1		6816	36992		1							40000	34000			1						30720	108000	Sham
	10496	100992	Licht				1				31296	32000			1						7056	30000		1							2432	68000		1							3024	30000		1
	4944	106992		1							7408	112992		1							6464	88992	Licht			1					7888	40992		1							5024	100000	Licht			1
	10512	116000			1						10000	118000			1						5728	68992		1							4912	66992		1							1616	70992	MF					1
	21296	64000			1						5184	94000		1							8768	82000		1							4352	64992		1							3696	106992	Licht			1
	9856	56992		1							29952	32992			1						5968	120000		1							10624	62992			1						9344	58000		1
	40000	104000	Sham								4064	94000	Licht			1					16064	46992	Sham								17760	36000			1						5936	112000		1
	7072	100000		1							7888	102000		1							4096	104992		1							2624	98000	Licht			1					11392	32992			1
	40000	88992			1						720	40992		1							3536	52000		1							3056	60992		1							6224	112992		1
	9496	62992		1							8112	56992		1							3584	82000		1							7360	96992		1							5184	118000		1
testsession3	5056	66992		1						testsession3	3248	72000		1						testsession3	14784	48992			1					testsession3	4688	104000		1						testsession4	16448	86000			1
	6768	114992		1							4800	100000		1							4528	108000		1							28432	70992			1						3200	90000		1
	7424	76000		1							6896	42000	MF					1			5600	50992	MF					1			3664	88000		1							3840	60000		1
	2464	54000		1							2736	116000		1							6384	82000		1							40000	68992	MF						1		4576	120000		1
	40000	94992	MF						1		3184	58000		1							4144	94000		1							3376	96992		1							2128	60992		1
	3440	84000		1							5488	84000	MF					1			9776	86000		1							3504	92000		1							3040	80000		1
	40000	48992	MF						1		6336	106992		1							4176	80992	Licht			1					2672	54000		1							6400	66992	Licht			1
	34960	42000			1						112	106000		1							40000	72000	MF						1		5888	108992		1							7680	92000		1
	10656	80000			1						4496	46000		1							5584	84992		1							6448	64000		1							2400	112000		1
	6080	58992		1							5632	66992		1							3840	58000		1							4704	118000	Licht			1					928	104000		1
	18992	40000			1						2048	56992		1							4704	92992	Licht			1					7664	74992		1							29424	60000			1
	6464	88000		1							3632	92992		1							20400	34992			1						40000	68000			1						1968	104000		1
	6944	70000		1							3680	56000		1							2448	100992		1							11184	88000			1						7440	106992		1
	4576	98992		1							3872	38000		1							6768	74992		1							40000	52992	MF						1		4256	86000		1
	10800	72000			1						6384	106000		1							3568	88992		1							9088	70000		1							8544	102992		1
	29440	52992			1						2832	100000	Licht			1					2768	88000		1							6192	30992		1							3904	76992		1
	7904	66000		1							3648	60992		1							4640	108992		1							40000	48992	Licht				1				5568	52992	Licht			1
	4048	34000		1							3296	68000	Licht			1					6480	38000	Licht			1					7072	108000		1							5904	74992		1
	7744	110000		1							6672	92992		1							2368	52992	Licht			1					14176	94992			1						11792	100992	Licht				1
	6816	54000	Licht			1					7216	120000		1							3136	62000		1							14912	46992			1						40000	54992	MF						1
	9264	112992		1							4256	60000		1							3456	84992		1							3504	92000		1							3072	90000	MF					1
	6064	118000		1							5344	38000		1							4352	52992	Licht			1					2672	54000	Licht			1					40000	112000			1
	40000	32000			1						5152	52000		1							2656	54992		1							5888	108992	Licht			1					7552	112000		1
testsession4	6256	38992		1						testsession4	2736	100992		1						testsession4	3552	66992		1						testsession4	2496	100992		1						testsession5	6400	30000		1
	4352	76000		1							8384	76000		1							4304	116000		1							4160	82992		1							3376	82992	Licht			1
	7808	90992		1							4592	120000		1							5200	86000		1							9352	100000		1							11296	30000			1
	7200	44000		1							8880	112992		1							3840	90992		1							2864	100000		1							18528	70000			1
	33680	76000	MF						1		40000	72992	MF						1		5680	34992		1							2800	116992		1							11008	64000			1
	7040	76000		1							7392	82000		1							5824	56000	Licht			1					6544	116000	Licht			1					7664	76992		1
	5472	68000		1							6864	70992		1							5456	112992		1							11488	114000			1						4048	114992		1
	8288	52000		1							7152	92992		1							6960	82000		1							29312	78000	MF						1		40000	30992			1
	40000	58992	Sham								7744	48992		1							6992	74000		1							368	84992		1							10128	120000	MF						1
	6048	40992		1							1840	50992		1							11968	86992			1						10528	80992			1						17728	58992			1
	10272	88992			1						4672	84000		1							5968	114000		1							40000	116000			1						4768	102992		1
	8896	118000		1							40000	52000	MF						1		1504	38992	MF					1			9368	116992		1							4656	114992		1
	7792	42992		1							6464	38992		1							2576	32000	Licht			1					5696	46992	Licht			1					7264	88000		1
	18752	50000			1						3264	46992		1							2768	70000	Licht			1					5296	88000		1							9000	80000		1
	5808	86000		1							8864	116992		1							2736	106992		1							26032	90992			1						40000	80992	MF						1
	7296	42992		1							4640	82992	Licht			1					3776	32000		1							2976	88992		1							8608	66992		1
	8320	42000		1							6416	92992		1							2928	76000	Licht			1					9488	66992	MF					1			3664	112000		1
	7120	86992	Licht			1					4320	50000		1							11696	106992			1						9392	66992		1							4160	84000	Licht			1
	18288	84992			1						3968	110000		1							3760	46000		1							3152	116992		1							10784	106992			1
	4592	48992		1							8752	40992	Licht			1					3632	112000		1							15600	48000			1						8464	42992		1
	4688	40000		1							5744	40992	Licht			1					40000	100992			1						2080	62992		1							8704	68992		1
	5152	84992		1							5456	64992		1							3280	88992	Sham								40000	104000			1						1968	56992	Licht			1
	3536	86992		1							4672	52000		1							40000	110992			1						2320	76992		1							4784	64000		1
testsession5	10784	36000			1					testsession5	7520	86000		1						testsession5	2032	46992		1						testsession5	2688	84992		1						testsession6	8720	30000		1
	14560	38000			1						7952	92992		1							3296	110992		1							1744	66992		1							7392	56992	Licht			1
	4944	84992		1							9280	32000		1							3936	94992		1							5104	72992		1							5968	58992		1
	5584	74992		1							32800	94000	MF						1		4176	88992		1							15792	114000	MF						1		11824	100992			1
	6656	70992	Licht			1					9968	110000		1							7376	88992		1							4192	74992		1							3920	96992		1
	5072	38992		1							9168	62992		1							7376	76000	Licht			1					3328	72992		1							7552	88000		1
	2160	92992		1							8032	100992		1							9536	54000		1							3488	84000		1							12192	106000			1
	40000	92992	MF						1		6352	60000	Licht			1					11856	114000			1						3136	30992		1							2976	62992	Licht			1
	5392	118992		1							9776	62000		1							4624	44000		1							5072	46000	Licht			1					5104	76000	Licht			1
	40000	50000	MF						1		8624	64992		1							3600	70000		1							4240	60992		1							8480	38000		1
	5840	94000		1							40000	102000	MF						1		40000	44000	MF						1		1552	96992		1							4320	70992		1
	9360	84000		1							9408	32000		1							6144	94992		1							3936	42992		1							4800	106992		1
	4656	88992		1							5392	56000		1							40000	66000	MF						1		3424	92992	Licht			1					4112	96992	Licht			1
	4064	116000		1							5472	92000		1							8288	66000		1							2960	46992		1							64	38992		1
	1584	70000		1							7680	38992		1							5504	54000		1							2960	78992		1							6064	94000		1
	7472	92000		1							10640	82000			1						20592	106000			1						4368	96000	MF					1			6672	36992		1
	1632	58000		1							8288	104000		1							2704	110992		1							2256	38000		1							4176	34992	Licht			1
	6544	48000	Licht			1					4912	98000		1							4128	72992		1							3248	62992		1							40000	100000	MF						1
	1232	32992		1							5264	42000		1							2400	36992		1							2288	64000		1							7264	80000		1
	1888	100000	Licht			1					1728	66992		1							2064	44992	Licht			1					40000	90992			1						5840	96000		1
	8480	102000		1							6864	44000		1							5664	48000		1							1616	76992	Licht			1					28160	86000	MF						1
	3056	92000		1							7584	84992		1							2384	76992		1							5392	108000		1							10832	34992			1
	5376	58992		1							6448	46000		1							2496	84992		1							5712	52992		1							14528	30992			1
testsession6	2688	118992		1						testsession6	6768	100000		1						testsession6	4784	118992		1						testsession6	6480	110992		1						testsession7	6576	56000		1
	40000	64992	MF						1		8496	48000	Licht			1					13296	74992			1						7216	46000		1							40000	98000	MF						1
	4160	72992		1							6864	96000		1							24768	108000	MF						1		6128	86000		1							10720	90000	Licht				1
	7680	118992		1							7968	114000		1							5472	108992		1							16992	68992	Licht				1				4256	54000		1
	40000	30000			1						30352	58992			1						5664	112000		1							2624	50992		1							5152	98000		1
	7344	60000		1							9088	62000		1							20944	100992	MF						1		34512	96000	MF						1		5264	100000		1
	6304	36000		1							8480	92992		1							4432	110992		1							4096	94000		1							2832	68000	Licht			1
	4400	98992		1							7328	60000		1							5328	88000		1							4672	70000		1							4080	84000	Licht			1
	1600	106992		1							10448	102992			1						17712	38000			1						4464	58000		1							6608	42000		1
	5872	100992		1							8720	54992		1							5504	78992	Licht			1					7328	52000	Licht			1					7184	88000		1
	6432	106000	Licht			1					4976	68992		1							3248	34000		1							3488	44992		1							22368	88000			1
	7520	100992		1							15712	118992			1						3088	66992	Licht			1					9248	92000		1							3232	50992		1
	8016	94000		1							6752	62000		1							9152	104000		1							13584	54992			1						2672	52000	Licht			1
	3760	118992		1							9552	52000	MF					1			384	104992	Licht			1					6208	104000	Licht			1					8880	70000		1
	8400	50992		1							4768	102992		1							2688	70992		1							40000	38992	MF						1		4688	120000		1
	40000	68000	MF						1		16304	112992			1						9472	118992		1							2976	78000		1							3248	38000		1
	12816	92000			1						9104	110000		1							2416	44000		1							3952	68992	Licht			1					3120	36000	Licht			1
	6176	54000		1							14128	30992			1						2976	44992		1							40000	96992			1						6384	38992		1
	3472	34992		1							3296	66992		1							8576	36000		1							1968	108000		1							17632	56000	MF						1
	4576	64992	Licht			1					4464	100000		1							2400	68992		1							4080	92000		1							3600	100000		1
	4272	82992		1							25328	70992	Sham								1616	48000	Licht			1					17616	98992			1						4688	100000		1
	4784	58000		1							4640	120000		1							2592	118992		1							4480	58992	Licht			1					7936	30000		1
	2528	88000		1							8016	44992		1							4944	88992	Licht			1					2064	84992		1							7264	66992	Licht			1
testsession7	7968	78992		1						testsession7	8688	62000		1						testsession7	2464	58992		1						testsession7	2704	48000		1						testsession8	23200	34992			1
	4368	32000		1							8944	48000		1							6672	104000		1							2432	54992		1							40000	58000	MF						1
	5072	68992	Licht			1					2656	118000		1							5760	44000		1							1952	84992		1							6320	102992		1
	3792	68992		1							528	40992	Licht			1					5344	120000		1							2960	88992		1							7600	116992		1
	2352	76000		1							8720	44000		1							4784	50000		1							8640	102992	MF					1			7344	112000		1
	4752	110000		1							10208	34000			1						8784	98992	Licht			1					1760	58992		1							40000	30992	MF						1
	11168	110000			1						10368	108000			1						6304	72992		1							4112	48992		1							3568	62000		1
	11200	40992			1						5264	86992		1							8704	62992		1							80	52000	Licht			1					3808	66992		1
	40000	84992	MF						1		9280	68992		1							18336	72992			1						9456	30992		1							6768	90992		1
	18352	62992			1						5648	48000		1							4512	40992		1							3872	50000	Licht			1					3776	94000	Licht			1
	2640	60992		1							7280	58992		1							5312	36992		1							4000	36992		1							5680	72000		1
	2960	86000		1							5088	118992		1							8304	40992		1							8752	106992	Licht			1					7760	98000		1
	6624	54000		1							10608	108992			1						4768	66000		1							7200	86000		1							6672	80000		1
	10864	70000			1						10176	32992	Licht				1				3232	62000		1							7408	118000		1							11264	62000			1
	3456	38992		1							3424	106000		1							4176	68000		1							640	98992		1							5872	118992		1
	4064	60000		1							6272	58992		1							4032	30992		1							13792	104000			1						6336	84992		1
	5808	50992		1							5440	118000		1							3232	64992	Licht			1					9760	58000		1							4480	62000		1
	40000	54000	MF						1		40000	54000	Sham								40000	82992	MF						1		1632	86000		1							9968	72000		1
	7392	64000		1							13344	110992			1						3696	54992		1							1824	94992		1							5808	94000		1
	8112	86992		1							7504	52000		1							7248	100000		1							13360	66000	MF						1		2432	86992		1
	5552	64000		1							9648	56992	Licht			1					21632	94992			1						24848	30000			1						8128	52992		1
	9600	70992		1							3536	100000		1							2048	36992		1							40000	48992			1						7744	92000		1
	1712	74992		1							40000	84992	MF						1		3968	90000	Licht			1					2448	108000		1							9872	70000		1
testsession8	4704	70000		1						testsession8	4784	64992		1						testsession8	784	90992		1						testsession8	3072	36992		1						testsession9	9728	118992		1
	1072	100992		1							3472	118992		1							2480	48000		1							3120	58992	Licht			1					8720	82992		1
	39232	78992	MF						1		7808	56000		1							3264	114000		1							1936	78000		1							5168	78992		1
	1376	104000		1							3344	46000		1							3360	74992		1							2352	48000	Licht			1					12160	106000			1
	4032	120000		1							9920	78000		1							3680	66992	Licht			1					3024	112992		1							4000	72992		1
	40000	100992	MF						1		9376	84992	Licht			1					240	44000	MF					1			8944	30000		1							5984	116000		1
	7072	100000		1							9184	40992		1							2880	80992		1							8960	60992	Sham								10576	42000			1
	8992	60000		1							5072	96992		1							8112	36992		1							240	114992		1							4544	42992	Licht			1
	4128	110992		1							10096	82992			1						6240	34992		1							10912	96000			1						416	102000		1
	4384	56992		1							5008	74992		1							64	98992		1							3904	88000		1							4480	108992		1
	5152	78992	LMF	1							10144	86992			1						7824	110000		1							2240	90000	Licht			1					7392	72992		1
	5552	56992	Licht			1					40000	108000	MF						1		4096	32000		1							10016	118992			1						14672	54992			1
	6560	54000		1							7200	84992		1							2432	74992	Licht			1					10016	30992			1						40000	100992	MF						1
	5920	102992		1							5632	40992		1							5696	84000		1							2992	58000		1							3888	108000		1
	6880	74992		1							4000	80000		1							19712	60000	MF						1		9456	38992		1							7696	32000		1
	6768	90000		1							5408	108000		1							9152	102000		1							22464	114992	MF						1		13392	108000			1
	8992	90000		1							9008	108992		1							6160	60000		1							2208	116992		1							128	98992	MF					1
	2208	46992	Licht			1					40000	74992	MF						1		4176	30000		1							40000	82992			1						3760	114992		1
	40000	32000			1						31536	66000			1						3072	112000		1							1728	102000		1							6960	88000		1
	7840	96992		1							8448	86992		1							3840	80992		1							10896	42000			1						8656	98000		1
	2640	80992		1							10496	102992			1						6832	42000		1							5312	60000		1							9568	32000		1
	6464	92000		1							4672	60000		1							3552	42000		1							4208	74992		1							704	120000	Licht			1
	9648	52000		1							11568	50992			1						7472	60000		1							2160	78992		1							10896	86000			1
testsession9	6112	98000		1						testsession9	5360	106000		1						testsession9	3952	64000		1
	8080	62992		1							4240	102992		1							4064	84992		1
	4576	50992		1							3200	32000		1							2720	60000		1
	5248	86000		1							6496	98992	Licht			1					6160	118992		1
	2016	40000	Licht			1					8976	42000		1							2416	62992		1
	7488	64000		1							20144	110000			1						4944	38000		1
	4704	60000		1							8448	34992		1							5136	58000		1
	40000	68992	MF						1		1264	76000		1							4912	74000		1
	5184	70992		1							6736	64992		1							1984	86000		1
	18224	70992			1						40000	36000	MF						1		4256	48000		1
	4208	98992		1							30848	40000			1						4080	52000	Licht			1
	3296	46992		1							7248	44992		1							4528	74992		1
	40000	120000	MF						1		8352	54000		1							2592	56992		1
	3968	40000		1							5952	38000		1							3088	104992		1
	5744	70000		1							4032	54992		1							4160	64992		1
	4336	50992		1							4912	74000		1							2192	48992		1
	12400	80000			1						5216	40000		1							7168	116992	MF					1
	14000	72992			1						10256	78000			1						6864	110000		1
	4896	94992		1							4304	114000		1							4352	80992		1
	4496	78000		1							40000	110000	MF						1		5584	78992		1
	15312	46992			1						4864	42000		1							3952	84000	Licht			1
	7712	86992		1							5744	60992	Licht			1					3296	86000		1
	4944	30000		1							4560	72000		1							24944	72992	MF						1
testsession10	4160	52992		1						testsession10	3456	88992		1
	6176	34000		1							5936	56000		1
	5968	46992		1							3232	102000		1
	7760	62992		1							8752	38000		1
	5568	50000		1							6256	30992		1
	13760	70000			1						9024	78992	Licht			1
	5264	56000		1							40000	76000			1
	4432	98000		1							7952	94992		1
	18176	120000			1						10160	82000			1
	25872	30992			1						3568	30000		1
	11232	92992			1						5984	34992	Licht			1
	10816	70992			1						4576	112000		1
	6368	100000		1							40000	116992	MF						1
	8560	78992		1							5344	100992		1
	40000	70000	MF						1		5392	42992		1
	4832	80992		1							5072	56000		1
	3104	52992		1							10288	68992			1
	40000	100992	MF						1		9088	36000		1
	6224	112000		1							5520	48000	Licht			1
	6368	118992		1							10768	62992			1
	6512	114000		1							13808	36992			1
	20608	74000	Licht				1				5664	44000		1
	4736	70000		1							2224	110992		1
																																												LM GO	LM NO	L GO	L NO	M GO	M NO
				151	41	14	4	0	17					156	34	20	1	4	12					147	15	28	0	6	9					114	31	21	2	5	9					114	28	24	2	4	11
				0.786458	0.213542	0.777778		0						0.821053		0.952381		0.25						0.907407		1		0.4						0.786207		0.913043		0.357143						0.802817		0.923077		0.266667
				LM:LM		LM:L		LM:M						LM:LM		LM:L		LM:M						LM:LM		LM:L		LM:M						LM:LM		LM:L		LM:M						LM:LM		LM:L		LM:M
																																														L:L		M:M
																																														5.46154
