# Supplementary material for: Extremely low frequency magnetic field distracts zebrafish from a visual cognitive task
Source: Sci Rep. 2025 Mar 12;15:8589. doi: 10.1038/s41598-025-90194-x (PMC11903689; doi:10.1038/s41598-025-90194-x)
Supplement: Supplementary file 1 — Supplementary Material 1. [file 41598_2025_90194_MOESM1_ESM.zip › ZIP/41598_2025_90194_MOESM6_ESM.rmd]

---
title: "Ziegenbalg et al: EMF distracts zebrafish. Tables 2/3/4 - Statistical Treatment"
output: html_notebook
---

# Table 2, group A: p values CPR(LM:M)>FPR 
```{r}

m13=binom.test(4,13,p=0.27,alternative='greater')
m14=binom.test(2,12,p=0.19,alternative='greater')
m11=binom.test(3,12,p=0.33,alternative='greater')

cbind(lapply(list(m13,m14,m11),function(x) return(x$p.value) ))


```

# Table 2, group B: p values CPR(LM:M)>FPR 
```{r}

m17=binom.test(6,15,p=0.35,alternative='greater')
m15=binom.test(0,17,p=0.14,alternative='greater')
m18=binom.test(5,14,p=0.36,alternative='greater')
m19=binom.test(4,15,p=0.2,alternative='greater')
m16=binom.test(4,16,p=0.06,alternative='greater')

cbind(lapply(list(m17,m15,m18,m19,m16),function(x) return(x$p.value) ))


```

#for comparison, CP(LM:L) response rates are *** significantly higher than FPR  
```{r}
#e.g. ZF15
binom.test(14,18,p=0.14,alternative='greater')

```

# Table 3: Sessions to Learning Criterion (Between groups)
```{r}

sessions_to_LC=c(8,7,7,
     7,15,7,9,15,
     9,6,7,8.5,4)
grp=c("LM_A","LM_A","LM_A",
      "LM_B","LM_B","LM_B","LM_B","LM_B",
      "L_0","L_0","L_0","L_0","L_0")
  
dfr=data.frame(LC=sessions_to_LC,group=grp)
glmP.out=glm(LC~group,data=dfr,family='poisson')
summary(glmP.out)

```

```{r}

#Percentage change in LC for LM_B vs L_0
(exp(glmP.out$coefficients['groupLM_B'])-1)*100

```

# Table 4 
# LM:LM recall vs LM:L response rates for group B 
# Within group B, between test conditions
```{r} 

IDs=c('z15','z16','z17','z18','z19')
CSgo=c(151,156,147,114,114) 
CSnogo=c(41,34,15,31,28) 
Lgo=c(14,20,28,21,24)
Lnogo=c(4,1,0,2,2)


dfr=data.frame(cond='LM:LM',CP=CSgo,FN=CSnogo,id=IDs )
dfr=rbind(dfr,
  data.frame(cond='LM:L',CP=Lgo,FN=Lnogo,id=c('z15','z16','z17','z18','z19') )
)

dfr$rate=dfr$CP/(dfr$FN+dfr$CP)
dfr$odds=dfr$rate/(1-dfr$rate)
dfr$logodd=log(dfr$odds)

#aggregate(cbind(rate,odds,logodd) ~ cond,data=dfr,FUN=mean)

```

```{r}

library(lme4)

mixB.out<-lme4::glmer(cbind(CP, FN) ~ cond + (1 | id) ,family = binomial, data = dfr)

summary(mixB.out)->s 

print(s)

logit <- function(ratio) { 
 log(ratio/(1-ratio))}

expit <- function(li) { 
  1/(1+exp(-li))
} # yields ratio


```
# Mean response rates 
```{r}

# MEAN LM:L 
rL=expit(s$coefficients[1,1]) 
# MEAN LM:LM 
rLM=expit(s$coefficients[1,1]+s$coefficients[2,1]) 

OR=(rL/(1-rL))/(rLM/(1-rLM))

# directly: OR=1/exp(s$coefficients[2,1])

print(paste("CPR (LM:L) :",rL))
print(paste("CPR (LM:LM):",rLM))
print(paste("Odds Ratio:",OR))

```
